# Supplementary material for: The origins of mammal growth patterns during the Jurassic mammalian radiation
Source: Sci Adv. 2024 Aug 7;10(32):eado4555. doi: 10.1126/sciadv.ado4555 (PMC11758522; doi:10.1126/sciadv.ado4555)
Supplement: Supplementary file 2 — Data S1 [file sciadv.ado4555_data_s1.zip]

Archive with 1 entries (1 files):
- ado4555_data_s1.xlsx
