# Supplementary material for: The origins of mammal growth patterns during the Jurassic mammalian radiation
Source: Sci Adv. 2024 Aug 7;10(32):eado4555. doi: 10.1126/sciadv.ado4555 (PMC11758522; doi:10.1126/sciadv.ado4555)
Supplement: Supplementary file 2 — Data S1 [file sciadv.ado4555_data_s1.zip › ado4555_data_s1.xlsx]

## Sheet: Figure 2
Taxon	Data source	mass-specific cementum growth rate (μm.year.g^-1)
		year 1	year 2	year 3	year 4	year 5	year 6	year 7	year 8	year 9	year 10	year 11	year 12
Kuehneotherium	*	5.535	5.14	4.745	4.35	3.955
Morganucodon	*	5.173	5.07	4.973	4.882	4.797	4.718	4.645	4.578	4.517
Borealestes	*	5.65569	5.67997	5.65903	5.59336	5.48452	5.3006	5.14845	4.92888
Haldanodon	*	6.42119	5.98085	5.60711	5.28991	5.02068	4.79218	4.59824	4.43363	4.29393
Krusatodon	*	5.56613	5.46132	5.33463	5.18767	5.0223	4.84056	4.64462	4.43677
Dryolestes	*	7.934	7.934	7.93396	7.93135	7.87201	7.31248	6.18306	5.76324	5.68641	5.67213
Dryolestoid indet.	*	7.94	7.178	5.612
Palaeoxonodon	*	8.25941	8.1776	7.77072	5.74716
Phascolotherium	*	10.8173	10.1013	9.94437
Multituberculate indet.	*	11.6879	11.6832	11.6469	11.5047	11.1444	10.5194	9.76489	9.09583	8.61531	8.30692
Erinaceus europaeus	*	23.6461	19.4443	14.23	10.7803	7.92548
Macropus robustus	Dyason (2008)	25.7349	16.7231	15.1437	16.5373	13.7501	13.4714
Ursus maritimus	Medill et al. (2010)	26.3072	26.6736	24.2778	22.2891	20.9749	22.132	18.5674	13.9125	14.8894	12.5867	12.2378	11.0602
Macaca mulatta	*	15.7591	15.2478	14.8555	12.6321	11.4734	10.9885	10.2809	9.94892	9.48983	8.85002
	* Data source is this study
	Dyason, F. (2008). Dental cementum analysis of macropod teeth in Australia: a methodological enquiry. Quaternary Australasia 25, 12–16 (2008).
	Medill, S., Derocher, A. E., Stirling, I. & Lunn, N. Reconstructing the reproductive history of female polar bears using cementum patterns of premolar teeth. Polar Biol. 33, 115–124 (2010).

## Sheet: Figure 3a
Order	Taxon	Body mass (g)	Wild lifespan (years)
Mammalia	Acinonyx jubatus	37900	12		data sourced from Newham et al. (2020)
Mammalia	Acomys cahirinus	42	1.6		for references see Newham et al. (2020) Supplement Data 3.
Mammalia	Acomys russatus	55.4	3
Mammalia	Aepyceros melampus	52500	9		Newham, E. et al. Reptile–like physiology in Early Jurassic stem–mammals. Nat. Commun. 11, 5121 (2020).
Mammalia	Ailuropoda melanoleceuca	125000	26
Mammalia	Ailurus fulgens	4325	14
Mammalia	Alcelaphus buselaphus	159000	20
Mammalia	Alces alces	325000	27
Mammalia	Alouatta palliata	4670	20
Mammalia	Alouatta seniculus	6543	25
Mammalia	Antechinomys laniger	25.8	3.3
Mammalia	Antechinus flavipes	46.5	3.5
Mammalia	Antechinus stuartii	25	2
Mammalia	Antechinus swainsoni	66.9	2
Mammalia	Antidorcas marsupialis	39000	20
Mammalia	Antilocapra americana	46100	10
Mammalia	Antilope cervicapra	37500	18
Mammalia	Aotus trivirgatus	820	20
Mammalia	Aplodontia rufa	630	10
Mammalia	Apodemus agrarius	21.2	1.5
Mammalia	Apodemus sylvaticus	23.9	1
Mammalia	Arctocebus calabarensis	206	9.5
Mammalia	Arvicola amphibius	94.7	2
Mammalia	Atelerix frontalis	555	4
Mammalia	Baiomys taylori	7.2	1.1
Mammalia	Bassariscus astutus	1015	7
Mammalia	Bettongia penicillata	1018	6
Mammalia	Bison bonasus	610000	20
Mammalia	Blarina brevicauda	21.6	2.2
Mammalia	Burramys parvus	44.3	4
Mammalia	Callimico goeldii	555	9
Mammalia	Callithrix jacchus	190	12
Mammalia	Canis latrans	10000	14.5
Mammalia	Canis lupus	26625	16
Mammalia	Canis mesomelas	10250	10
Mammalia	Capra ibex	82500	16
Mammalia	Castor fiber	25000	24
Mammalia	Cavia porcellus	629	14.8
Mammalia	Ceratotherium simum	2175000	50
Mammalia	Cercartetus nanus	64.8	5
Mammalia	Cercocebus albigena	9318	21
Mammalia	Cercocebus atys	8600	18
Mammalia	Cercocebus torquatus	9493	20.5
Mammalia	Cercopithecus diana	4550	34.8
Mammalia	Cervus elaphus	67000	16.1
Mammalia	Chaetodipus formosus	15.1	4
Mammalia	Chaetodipus penicillatus	17.35	2.16
Mammalia	Chinchilla lanigera	426	11.3
Mammalia	Choloepus didactylus	6250	25
Mammalia	Clethrionomys glareolus	20.8	1.25
Mammalia	Colobus polykomos	9525	30.5
Mammalia	Connochaetes taurinus	164500	21
Mammalia	Cratogeomys castanops	270	2.6
Mammalia	Crocidura leucodon	11	2.9
Mammalia	Crocidura russula	10.8	1.5
Mammalia	Crocuta crocuta	63000	19
Mammalia	Cryptotis parva	6.3	1.8
Mammalia	Ctenomys talarum	121	2
Mammalia	Cynomys ludovicianus	1112	8
Mammalia	Damaliscus dorcas	84500	21.4
Mammalia	Damaliscus pygargus	84500	10
Mammalia	Dasycercus cristicauda	91	7
Mammalia	Dasypus novemcinctus	3510	15
Mammalia	Dasyuroides byrnei	91.7	4
Mammalia	Dasyurus geoffroii	1327	5
Mammalia	Dasyurus hallucatus	571	3
Mammalia	Diceros bicornis	1100000	40
Mammalia	Didelphis marsupialis	1244	2
Mammalia	Didelphis virginiana	2847	3
Mammalia	Dipodomys heermani	63.3	3
Mammalia	Dipodomys merriami	37.6	4
Mammalia	Dipodomys nitratoides	37.8	3
Mammalia	Dipodomys ordii	47.8	2
Mammalia	Echinops telfairi	116.4	1.2
Mammalia	Elaphurus davidianus	186500	23.3
Mammalia	Elephantulus myurus	62.97	1.1
Mammalia	Elephantulus rufescens	53	1.6
Mammalia	Elephas maximus	3672000	70
Mammalia	Eligmodontia typus	17.5	0.7
Mammalia	Eliomys quercinus	82.5	2.17
Mammalia	Enhydra lutris	26833	23
Mammalia	Equus burchellii	300000	22
Mammalia	Equus zebra	300000	24
Mammalia	Erethizon dorsatum	8600	18
Mammalia	Erinaceus europaeus	750	7
Mammalia	Felis chaus	10000	14
Mammalia	Fukomys damarensis	131.3	8.5
Mammalia	Galago senegalensis	192.2	16
Mammalia	Galea musteloides	322	1.3
Mammalia	Galemys pyrenaicus	57.5	3.5
Mammalia	Galerella sanguinea	519.6	10
Mammalia	Geocapromys ingrahami	775	8
Mammalia	Geomys bursaris	197	4
Mammalia	Georychus capensis	195	3
Mammalia	Gerbillus gerbillus	29.7	2.25
Mammalia	Gerbillus pyramidum	37	2.25
Mammalia	Giraffa camelopardalis	800000	26
Mammalia	Glis glis	174.4	9
Mammalia	Gorilla gorilla	139842	43
Mammalia	Gymnobelideus leadbeateri	166	7.5
Mammalia	Herpestes auropunctatus	611	6.75
Mammalia	Hyaena brunnea	42250	12
Mammalia	Hylobates lar	6810	20
Mammalia	Hylobates syndactylus	10900	25
Mammalia	Ictonyx striatus	910	5
Mammalia	Isoodon macrourus	1551	2
Mammalia	Isoodon obesulus	717	3.5
Mammalia	Kobus ellipsiprymnus	175333	18.5
Mammalia	Lagorchestes conspicillatus	2660	6
Mammalia	Lemur catta	2555	27.1
Mammalia	Leontopithecus rosalia	654.5	12
Mammalia	Lepus americanus	1603	5
Mammalia	Lepus europaeus	4175	13
Mammalia	Liomys adspersus	42	1.5
Mammalia	Litocranius walleri	43500	8
Mammalia	Loxodonta africana	4800000	65
Mammalia	Lutreolina crassicaudata	812	3
Mammalia	Lycaon pictus	8750	11
Mammalia	Lynx lynx	23000	17
Mammalia	Macaca arctoides	9275	30
Mammalia	Macaca mulatta	8235	28
Mammalia	Macaca sinica	4370	30
Mammalia	Macaca sylvanus	10875	22
Mammalia	Macropus fuliginosus	28250	20
Mammalia	Macropus giganteus	49500	20
Mammalia	Macropus parma	4250	8
Mammalia	Macropus robustus	30000	18.5
Mammalia	Macropus rufogriseus	16200	18.5
Mammalia	Macropus rufus	55000	22
Mammalia	Macrotis lagotis	1246	7.2
Mammalia	Madoqua kirkii	5000	5
Mammalia	Marmosa murina	26	1
Mammalia	Marmosa robinsoni	122	2
Mammalia	Marmota marmota	3500	15
Mammalia	Martes americana	966.5	13
Mammalia	Martes pennanti	3175	10
Mammalia	Meles meles	13000	15
Mammalia	Mellivora capensis	10000	26.4
Mammalia	Mephitis mephitis	3500	6
Mammalia	Meriones unguiculatus	53.2	3
Mammalia	Metachirus nudicaudatus	336	2
Mammalia	Microcebus murinus	64.8	10
Mammalia	Microcebus rufus	55.5	8
Mammalia	Micromys minutus	7.6	1
Mammalia	Microtus agrestis	25	1.66
Mammalia	Microtus arvalis	27.5	1.66
Mammalia	Microtus guentheri	43.8	0.5
Mammalia	Microtus ochrogaster	48.2	1
Mammalia	Microtus pennsylvanicus	38.2	1
Mammalia	Microtus subterraneus	17.8	1.75
Mammalia	Monodelphis brevicaudata	91.5	1
Mammalia	Muscardinus avellanarius	23.5	4
Mammalia	Mustela erminea	125.5	4.5
Mammalia	Mustela lutreola	590	10
Mammalia	Mustela putorius	809	6
Mammalia	Mustela vison	660	10
Mammalia	Myodes glareolus	21.5	2
Mammalia	Nannospalax spp.	160	4.5
Mammalia	Napaeozapus insignis	22	4
Mammalia	Neotoma floridana	291	3
Mammalia	Nycticebus coucang	1129	14
Mammalia	Ochotona collaris	129	6
Mammalia	Ochotona curzoniae	109	4.25
Mammalia	Ochotona princeps	109	4.3
Mammalia	Ochrotomys nuttalli	19.5	2.5
Mammalia	Octodon degus	235	4
Mammalia	Odocoileus hemionus	57000	22
Mammalia	Odocoileus virginianus	87000	19
Mammalia	Ondatra zibethicus	1005	3
Mammalia	Ornithorhynchus anatinus	1030	17
Mammalia	Orycteropus afer	48000	23
Mammalia	Oryctolagus cuniculus	2168	9
Mammalia	Otomys irroratus	102	2
Mammalia	Ovibos moschatus	315000	23
Mammalia	Ovis canadensis	70275	19
Mammalia	Pan troglodytes	44984	55
Mammalia	Panthera leo	98000	15
Mammalia	Panthera pardus	53750	23.2
Mammalia	Panthera tigris	137900	26
Mammalia	Papio cynocephalus	23000	40
Mammalia	Papio hamadryas	18000	27
Mammalia	Perameles gunni	695	3
Mammalia	Perameles nasuta	645	3
Mammalia	Perodicticus potto	1225	10
Mammalia	Perognathus longimembris	8.5	4.3
Mammalia	Perognathus parvus	19.2	4
Mammalia	Peromyscus leucopus	22.3	2.1
Mammalia	Peromyscus maniculatus	20.5	2
Mammalia	Peromyscus polionotus	14	1
Mammalia	Phascogale tapoatafa	153.7	3.5
Mammalia	Phascolarctos cinereus	4765	13
Mammalia	Phenacomys intermedius	21.5	4
Mammalia	Philander opossum	751	2.5
Mammalia	Planigale ingrami	8.8	1.3
Mammalia	Planigale tenuirostris	7.1	3
Mammalia	Poliocitellus franklini	607	5
Mammalia	Pongo pygmaeus	64475	58
Mammalia	Potamochoerus porcus	88000	15
Mammalia	Potorous tridactylus	1430	7
Mammalia	Priodontes maximus	45190	15
Mammalia	Procavia capensis	2400	8.5
Mammalia	Procyon cancivorus	1160	16
Mammalia	Procyon lotor	5075	16
Mammalia	Proechimys semispinosus	498	4.4
Mammalia	Psammomys obesus	212	3
Mammalia	Pseudocheirus peregrinus	916	5
Mammalia	Puma concolor	63000	9
Mammalia	Rangifer tarandus	101250	4.6
Mammalia	Rattus fuscipes	76	3.8
Mammalia	Rattus lutreolus	109	2.4
Mammalia	Rattus norvegicus	206.9	3
Mammalia	Rattus rattus	200	3
Mammalia	Redunca fulvorufula	30000	12
Mammalia	Reithrodontomys megalotis	9	1.5
Mammalia	Reithrodontomys spp.	10.3	1.5
Mammalia	Rhabdomys pumilio	39.6	1.6
Mammalia	Rhombomys opimus	285	4
Mammalia	Saguinus nigricollis	519.2	13
Mammalia	Saguinus oedipus	445.5	13
Mammalia	Sarcophilus harrisii	5775	7
Mammalia	Scalopus aquaticus	48	3
Mammalia	Sciurus carolinensis	440	12.5
Mammalia	Sciurus niger	800	12.6
Mammalia	Sciurus vulgaris	600	12
Mammalia	Setonix brachyurus	2702	10
Mammalia	Sicista betulina	10	3
Mammalia	Sicista sp.	10	3.3
Mammalia	Sigmodon hispidus	159.6	2.5
Mammalia	Sminthopsis crassicaudata	16.4	1.3
Mammalia	Sminthopsis psammophila	55	2
Mammalia	Sorex alpinus	7.8	1.4
Mammalia	Sorex araneus	8.4	1.5
Mammalia	Sorex cinereus	5.2	1.8
Mammalia	Sorex coronatus	9.1	1.7
Mammalia	Sorex minutus	4.1	1.8
Mammalia	Sorex vagrans	5.2	1.3
Mammalia	Spalax ehrenbergi	133.8	3
Mammalia	Spermophilus citellus	240	6
Mammalia	Spermophilus lateralis	240	11
Mammalia	Spermophilus sp.	157.6	7
Mammalia	Suncus etruscus	2.4	1
Mammalia	Suncus murinus	39.7	3
Mammalia	Sundamys muelleri	334	0.5
Mammalia	Suricata suricata	850	15
Mammalia	Sus scrofa	180000	10
Mammalia	Sylvilagus audubonii	686.9	2
Mammalia	Sylvilagus floridanus	1150	5
Mammalia	Syncerus caffer	700000	18
Mammalia	Tachyglossus aculeatus	4250	48
Mammalia	Tamias minimus	49.3	0.66
Mammalia	Tamias striatus	87.4	3
Mammalia	Tamias townsendii	75	3
Mammalia	Tamiasciurus hudsonicus	219.6	7
Mammalia	Tarsipes rostratus	10	1.5
Mammalia	Tarsius tarsier	173	10.75
Mammalia	Taurotragus oryx	500000	16
Mammalia	Taxidea taxus	9000	14
Mammalia	Thomomys bottae	143	4.5
Mammalia	Thomomys talpoides	106.8	1.6
Mammalia	Thylogale billardierii	5000	7
Mammalia	Tolypeutes matacus	1160	15
Mammalia	Tragelaphus imberbis	82500	10
Mammalia	Tragelaphus scriptus	60000	14
Mammalia	Tragelaphus spekei	87500	20
Mammalia	Trichosurus caninus	3150	17
Mammalia	Trichosurus vulpecula	2005	10
Mammalia	Tupaia glis	123	4
Mammalia	Urocitellus richardsonii	266.3	6
Mammalia	Ursus americanus	154250	33
Mammalia	Ursus arctos	277500	25
Mammalia	Ursus maritimus	475000	30
Mammalia	Vicugna vicugna	50000	13
Mammalia	Vulpes lagopus	3600	10
Mammalia	Vulpes velox	1769	9
Mammalia	Vulpes vulpes	4440	15
Mammalia	Xerospermophilus mohavensis	240	5
Mammalia	Zapus hudsonicus	26.1	3
Mammalia	Zapus princeps	21	4
Reptilia	Acanthodactylus boskianus	7.8	9
Reptilia	Acanthodactylus dumerilii	7.3	1.5
Reptilia	Acanthodactylus erythrurus	9	2.1
Reptilia	Acanthodactylus pardalis	9.7	4
Reptilia	Acontias meleagris	7.3	3.9
Reptilia	Alligator mississippiensis	150000	73.1
Reptilia	Alligator sinensis	35800	50
Reptilia	Alsophylax pipiens	1.7	3.5
Reptilia	Amalosia lesueurii	10.3	9.5
Reptilia	Amblyrhynchus cristatus	7406.5	28
Reptilia	Amphibolurus muricatus	46.8	9.9
Reptilia	Amphibolurus norrisi	38.2	7
Reptilia	Anatololacerta anatolica	9.8	10
Reptilia	Anolis acutus	5	1.6
Reptilia	Anolis carolinensis	10.5	7.1
Reptilia	Anolis cristatellus	9.8	6.9
Reptilia	Anolis cupreus	3.9	1.5
Reptilia	Anolis garmani	52.6	10
Reptilia	Anolis gemmosus	6	3
Reptilia	Anolis gundlachi	9.1	3
Reptilia	Anolis humilis	2.7	1.5
Reptilia	Anolis intermedius	3.3	2
Reptilia	Anolis limifrons	1.4	1
Reptilia	Anolis stratulus	4.8	1.6
Reptilia	Anolis tropidolepis	4.3	2
Reptilia	Aspidoscelis deppei	23.7	2
Reptilia	Aspidoscelis dixoni	40	4
Reptilia	Aspidoscelis exsanguis	30.7	4
Reptilia	Aspidoscelis laredoensis	21.4	3
Reptilia	Aspidoscelis neomexicana	18.6	4
Reptilia	Aspidoscelis rodecki	12.1	2
Reptilia	Aspidoscelis scalaris	59.5	3
Reptilia	Aspidoscelis tesselata	36.7	5
Reptilia	Aspidoscelis tigris	79.1	8
Reptilia	Aspidoscelis uniparens	18.6	4
Reptilia	Basiliscus basiliscus	554	7
Reptilia	Bassiana duperreyi	10.5	7
Reptilia	Blanus cinereus	2.4	0.7
Reptilia	Boa constrictor	35283	40.4
Reptilia	Boaedon fuliginosus	315.1	9
Reptilia	Caimen latirostris	60000	22
Reptilia	Callisaurus draconoides	39.7	5.9
Reptilia	Carlia bicarinata	2	2
Reptilia	Carlia rostralis	6.8	3.8
Reptilia	Carlia rubrigularis	4.4	3.6
Reptilia	Carlia storri	1.8	3.3
Reptilia	Chalcides chalcides	34.2	4
Reptilia	Chalcides ocellatus	22.06	8.9
Reptilia	Chelonia mydas	160000	62
Reptilia	Chelydra serpentina	10250	47
Reptilia	Chioninia coctei	1229.7	16
Reptilia	Chlamydosarus kingi	620.8	6
Reptilia	Chrysemys picta	350	61
Reptilia	Clemmys guttata	50.37	110
Reptilia	Cnemidophorus murinus	85	5
Reptilia	Cnemidophorus sexlineatus	6	7.8
Reptilia	Cnemidophorus tigris	26	7.8
Reptilia	Coelognathus helena	437.6	15
Reptilia	Coleonyx brevis	5.4	5
Reptilia	Coluber constrictor	262	10
Reptilia	Conolophus pallidus	5288.6	60
Reptilia	Conolophus subcristatus	6288.5	60
Reptilia	Cophosaurus texanus	23.1	6
Reptilia	Coronella girondica	66.5	16
Reptilia	Crocodylus moreletii	51000	60
Reptilia	Crocodylus siamensis	151000	80
Reptilia	Crotalus durissus	2883	19.8
Reptilia	Crotaphytus collaris	30	10
Reptilia	Ctenophorus fordi	4.4	2
Reptilia	Ctenophorus isolepis	13.3	2
Reptilia	Ctenophorus maculosus	7.9	3.5
Reptilia	Ctenophorus ornatus	20.1	11
Reptilia	Ctenosaura hemilopha	2724.7	13
Reptilia	Ctenotus atlas	8.5	4
Reptilia	Ctenotus labillarderi	8.9	7
Reptilia	Ctenotus lancelini	13.7	6
Reptilia	Ctenotus leonhardii	2.8	7
Reptilia	Ctenotus regius	11.8	4
Reptilia	Ctenotus schomburgkii	11.8	5
Reptilia	Ctenotus strauchii	4.8	2.5
Reptilia	Ctenotus taeniolatus	14.8	5
Reptilia	Cyclura carinata	5609.2	14
Reptilia	Cyclura cychlura	11800	40
Reptilia	Cyclura nubila	17648	40
Reptilia	Darevskia armeniaca	9	8
Reptilia	Darevskia brauneri	8.3	13
Reptilia	Darevskia dahli	6.1	6
Reptilia	Darevskia portschinskii	7	6
Reptilia	Darevskia raddei	10.2	6
Reptilia	Darevskia rostombekovi	5.1	6
Reptilia	Darevskia rudis	15.9	8
Reptilia	Darevskia unisexualis	9	7
Reptilia	Darevskia valentini	11.8	7
Reptilia	Diadophis punctatus	14.8	10
Reptilia	Dinarolacerta mosorensis	11.8	9
Reptilia	Diplodactylus conspicillatus	5.5	3.2
Reptilia	Draco volans	20.8	3
Reptilia	Egernia cunninghami	414.9	20
Reptilia	Egernia kingii	414.9	13
Reptilia	Elgaria coerulea	45.7	8
Reptilia	Elgaria multicarinata	116.5	15
Reptilia	Emoia atrocostata	21.5	3.5
Reptilia	Eremias argus	7.2	11
Reptilia	Eremias strauchi	11.8	7
Reptilia	Ergenia whitii	25	8.5
Reptilia	Eulamprus leuraensis	12.7	6
Reptilia	Eulamprus tympanum	21.6	15
Reptilia	Eumeces fasciatus	13.2	8
Reptilia	Eutropis multifasciata	63.8	5
Reptilia	Farancia abacura	689.9	19
Reptilia	Furcifer labordi	64.8	0.5
Reptilia	Gallotia bravoana	164	6
Reptilia	Gallotia intermedia	91.5	10.4
Reptilia	Gallotia simonyi	2671.6	20
Reptilia	Gambelia sila	58.5	4.8
Reptilia	Gambelia wislizenii	96.8	9.8
Reptilia	Gehyra variegata	7.4	26
Reptilia	Gerrhonotus multicarinatus	29	5
Reptilia	Gopherus agassizi	20000	56
Reptilia	Hemidactylus brookii	12.2	4
Reptilia	Hemidactylus frenatus	6.3	4
Reptilia	Hesperoedura reticulata	7.2	11
Reptilia	Heterodon platirhinos	183	9.1
Reptilia	Holbrookia maculata	14.6	5
Reptilia	Holcosus quadrilineatus	20	2
Reptilia	Homonota darwinii	4.4	17
Reptilia	Hoplodactylus duvaucelii	87.6	50
Reptilia	Hoplodactylus maculatus	8	36
Reptilia	Iberolacerta aurelioi	6.5	17
Reptilia	Iberolacerta monticola	14	15
Reptilia	Iguana delicatissima	3472.3	20
Reptilia	Iguana iguana	1500	41.5
Reptilia	Klauberina riversiana	19	9.9
Reptilia	Lacerta agilis	8.4	12
Reptilia	Lacerta schreiberi	55.4	10
Reptilia	Lacerta strigata	91.5	4
Reptilia	Lacerta viridis	91.5	10
Reptilia	Lacerta vivipara	12	12
Reptilia	Lamprolepis smaragdina	34.8	5
Reptilia	Lampropholis delicata	3.1	2
Reptilia	Lampropholis guichenoti	2.6	5
Reptilia	Leposoma guianense	1.2	2
Reptilia	Liolaemus multiformis	22	9
Reptilia	Liolaemus pictus	37	9
Reptilia	Liolaemus quilmes	22.9	7
Reptilia	Liopholis inornata	12.7	10
Reptilia	Liopholis modesta	31	5
Reptilia	Liopholis multiscutata	18.9	10
Reptilia	Lissolepis coventryi	79.7	9
Reptilia	Lucasium stenodactylum	4.9	5
Reptilia	Lygodactylus capensis	1.9	2.1
Reptilia	Macrochelys temminckii	11300	45
Reptilia	Macroprotodon cucullatus	25.7	16
Reptilia	Malpolon monspessulanus	388.4	20
Reptilia	Mesalina olivieri	3.3	5
Reptilia	Natrix erythrogaster	160	8.9
Reptilia	Natrix natrix	37.5	9
Reptilia	Natrix tessellata	283.8	14
Reptilia	Nephrurus stellatus	16.6	8
Reptilia	Niveoscincus ocellatus	12.7	12
Reptilia	Notechis scutatus	1338.4	17
Reptilia	Oligosoma alani	66.8	20
Reptilia	Oligosoma chloronoton	44.3	8
Reptilia	Oligosoma lineoocellatum	30.2	8
Reptilia	Oligosoma suteri	45.4	12
Reptilia	Oligosoma whitakeri	22.2	20
Reptilia	Ophisaurus apodus	450	54
Reptilia	Ophisops elegans	8	5
Reptilia	Osteolaemus tetraspis	40000	34
Reptilia	Papuascincus stanleyanus	4.1	6
Reptilia	Paralaudakia caucasia	94.2	13
Reptilia	Paralaudakia stoliczkana	143.4	10
Reptilia	Parvilacerta parva	5.6	8
Reptilia	Petrosaurus thalassinus	141.1	20
Reptilia	Phrynocephalus guttatus	6.3	5
Reptilia	Phrynocephalus mystaceus	44.2	3.8
Reptilia	Phrynocephalus persicus	4.7	5
Reptilia	Phrynoscma solace	48	8
Reptilia	Phrynosoma m'calli	16	9
Reptilia	Phrynosoma platyrhinos	27.5	8
Reptilia	Phymaturus tenebrosus	55.9	16
Reptilia	Physignathus lesuerii	504	6
Reptilia	Plestiodon obsoletus	30	7.3
Reptilia	Plestiodon reynoldsi	5.4	10
Reptilia	Plestiodon septentrionalis	15.3	7
Reptilia	Plestiodon skiltonianus	13.2	8
Reptilia	Podarcis bocagei	8	4
Reptilia	Podarcis erhardii	13.7	5
Reptilia	Podarcis gaigeae	22.9	5
Reptilia	Podarcis muralis	5.5	5
Reptilia	Pogona vitticeps	393.4	12
Reptilia	Pristidactylus achalensis	33.9	11
Reptilia	Psammodromus hispanicus	4.1	0.9
Reptilia	Psammophilus dorsalis	66.2	4
Reptilia	Pseudemoia entrecasteauxii	5.4	5
Reptilia	Ptyas mucosa	3248.4	11.3
Reptilia	Ptyodactylus hasselquistii	8.5	3.4
Reptilia	Python molurus	33955	34.2
Reptilia	Python regius	830.5	8.7
Reptilia	Python reticulus	14326	21.3
Reptilia	Python sebae	16140	18
Reptilia	Rhinechis scalaris	386.6	16
Reptilia	Rhynchoedura ornata	3.7	2.8
Reptilia	Sauromalus ater	512.6	39
Reptilia	Sauromalus obesus	150	39
Reptilia	Scelarcis perspicillata	5.1	5
Reptilia	Sceloporus arenicolus	12.1	2
Reptilia	Sceloporus bicanthalis	8.8	1.3
Reptilia	Sceloporus cowlesi	17.4	5
Reptilia	Sceloporus graciosus	5	8
Reptilia	Sceloporus grammicus	17.9	3
Reptilia	Sceloporus jarrovii	36.9	2.8
Reptilia	Sceloporus magister	80.7	6
Reptilia	Sceloporus merriami	10.4	6
Reptilia	Sceloporus occidentalis	29.1	5
Reptilia	Sceloporus olivaceus	13	3.8
Reptilia	Sceloporus scalaris	16.2	5
Reptilia	Sceloporus tristichus	23.8	5
Reptilia	Sceloporus undulatus	3.8	4
Reptilia	Sceloporus variabilis	15.7	1.5
Reptilia	Scincella lateralis	3.9	4
Reptilia	Sitana ponticeriana	12.3	6
Reptilia	Sphaerodactylus vincenti	1.6	4
Reptilia	Sphenodon punctatus	430	91
Reptilia	Teira dugesii	12.3	16
Reptilia	Telescopus fallax	186.2	10
Reptilia	Teratoscincus roborowskii	20.4	6
Reptilia	Thamnophis marcianus	365.9	7
Reptilia	Thamnophis proximus	31	9
Reptilia	Thamnophis sirtalis	150	14
Reptilia	Tiliqua rugosa	617	20.8
Reptilia	Tiliqua scincoides	493	30
Reptilia	Toropuku stephensi	12.4	16
Reptilia	Trachemys scripta	240	30
Reptilia	Trachylepis varia	35.7	1.9
Reptilia	Trioceros hoehnelii	29.8	4.5
Reptilia	Tropidophis caymanensis	46.9	25.1
Reptilia	Tropidurus hispidus	87.7	2
Reptilia	Tropidurus torquatus	79.2	3
Reptilia	Tympanocryptis centralis	3.8	6
Reptilia	Uma inornata	56.1	5
Reptilia	Uromastyx aegyptia	1909.3	33
Reptilia	Urosaurus graciosus	11.2	5
Reptilia	Urosaurus ornatus	11.7	3
Reptilia	Uta stansburiana	3.625	4.8
Reptilia	Varanus exanthematicus	1040	12.7
Reptilia	Varanus gouldi	674	7.8
Reptilia	Varanus griseus	647	14
Reptilia	Varanus komodoensis	102478	62
Reptilia	Varanus niloticus	1926	8.5
Reptilia	Vipera berus	63	19
Reptilia	Vipera latastei	200.4	14
Reptilia	Woodworthia brunneus	10.3	42
Reptilia	Xantusia riversiana	32.2	32.9
Reptilia	Xantusia vigilis	9	11
Reptilia	Zootoca vivipara	10.6	5
Mammaliaformes	Morganucodon	17.9	14
Mammaliaformes	Kuehneotherium	23.8	9
Mammalia	Dryolestes	130	13
Mammaliaformes	Haldanodon	64	12
Mammaliaformes	Borealestes	32.1849	10
Mammaliaformes	Krusatodon	45.8061	10
Mammalia	multituberculate indet.	45	11
	data sourced from Newham et al. (2020) - for references see

## Sheet: Figure 3b
Order	Taxon	Body mass (g)	mass-specific SMR (ml.O2.kg)
Mammalia	Planigale tenuirostris	7.1	2.28324		data sourced from Newham et al. (2020)
Mammalia	Baiomys taylori	7.2	2.91862		for references see Newham et al. (2020) Supplement Data 3.
Mammalia	Micromys minutus	7.6	2.77342
Mammalia	Perognathus longimembris	8.5	1.5759		Newham, E. et al. Reptile–like physiology in Early Jurassic stem–mammals. Nat. Commun. 11, 5121 (2020).
Mammalia	Reithrodontomys megalotis	9	2.83023
Mammalia	Tarsipes rostratus	10	3.35166
Mammalia	Sminthopsis crassicaudata	16.4	2.05245
Mammalia	Eligmodontia typus	17.5	2.01761
Mammalia	Ochrotomys nuttalli	19.5	1.64344
Mammalia	Peromyscus maniculatus	20.5	2.09024
Mammalia	Phenacomys intermedius	21.5	3.16253
Mammalia	Napaeozapus insignis	22	1.99606
Mammalia	Peromyscus leucopus	22.3	2.14473
Mammalia	Muscardinus avellanarius	23.5	3.36447
Mammalia	Apodemus sylvaticus	23.9	2.07038
Mammalia	antechinus stuartii	25	1.83023
Mammalia	Microtus agrestis	25	2.65141
Mammalia	antechinomys laniger	25.8	1.23667
Mammalia	Zapus hudsonicus	26.1	1.47048
Mammalia	Microtus arvalis	27.5	2.5
Mammalia	Gerbillus gerbillus	29.7	1.55331
Mammalia	Gerbillus pyramidum	37	2.67676
Mammalia	Dipodomys merriami	37.6	1.25224
Mammalia	Microtus pennsylvanicus	38.2	1.86635
Mammalia	Rhabdomys pumilio	39.6	0.898228
Mammalia	Acomys cahirinus	42	1.15836
Mammalia	Microtus guentheri	43.8	1.77411
Mammalia	Burramys parvus	44.3	1.01016
Mammalia	antechinus flavipes	46.5	1.32274
Mammalia	Dipodomys ordii	47.8	1.90914
Mammalia	Scalopus aquaticus	48	1.73389
Mammalia	Microtus ochrogaster	48.2	1.65198
Mammalia	Tamias minimus	49.3	1.63595
Mammalia	Elephantulus rufescens	53	1.15353
Mammalia	Meriones unguiculatus	53.2	1.41861
Mammalia	Acomys russatus	55.4	0.836804
Mammalia	Elephantulus myurus	62.97	1.18472
Mammalia	Cercartetus nanus	64.8	1.19065
Mammalia	antechinus swainsoni	66.9	1.15503
Mammalia	Rattus fuscipes	76	1.17495
Mammalia	Tamias striatus	87.4	1.01415
Mammalia	Dasycercus cristicauda	91	0.63126
Mammalia	Monodelphis brevicaudata	91.5	0.968364
Mammalia	Dasyuroides byrnei	91.7	1.04673
Mammalia	Otomys irroratus	102	0.867129
Mammalia	Thomomys talpoides	106.8	1.60204
Mammalia	Rattus lutreolus	109	0.663439
Mammalia	Ctenomys talarum	121	1.10266
Mammalia	marmosa robinsoni	122	1.20975
Mammalia	Tupaia glis	123	0.842781
Mammalia	Mustela erminea	125.5	1.11429
Mammalia	Spalax ehrenbergi	133.8	1.22213
Mammalia	Thomomys bottae	143	1.03296
Mammalia	Phascogale tapoatafa	153.7	0.880342
Mammalia	Spermophilus lateralis	157.6	1.08477
Mammalia	Sigmodon hispidus	159.6	1.42878
Mammalia	Nannospalax spp.	178	0.75809
Mammalia	Galago senegalensis	192.2	0.725026
Mammalia	Georychus capensis	195	0.699864
Mammalia	Geomys bursaris	197	0.954558
Mammalia	Tamiasciurus hudsonicus	219.6	1.08383
Mammalia	Octodon degus	235	0.755021
Mammalia	Spermophilus citellus	240	1.0004
Mammalia	Spermophilus spp.	240	0.52119
Mammalia	Xerospermophilus mohavensis	240	0.521194
Mammalia	Galea musteloides	322	0.881412
Mammalia	Metachirus nudicaudatus	336	0.831829
Mammalia	Chinchilla lanigera	426	0.596112
Mammalia	Sciurus carolinensis	440	0.781355
Mammalia	Proechimys semispinosus	498	0.636466
Mammalia	Galerella sanguinea	519.6	0.734695
Mammalia	Dasyurus hallucatus	571	0.528785
Mammalia	Herpestes auropunctatus	611	0.550196
Mammalia	Cavia porcellus	629	0.496192
Mammalia	Aplodontia rufa	630	0.44
Mammalia	Perameles nasuta	645	0.59636
Mammalia	Mustela vison	660	0.667314
Mammalia	Perameles gunni	695	0.807548
Mammalia	isoodon obesulus	717	0.47365
Mammalia	Erinaceus europaeus	750	0.680484
Mammalia	Philander opossum	751	0.564931
Mammalia	Lutreolina crassicaudata	812	0.627701
Mammalia	Aotus trivirgatus	820	0.514634
Mammalia	Suricata suricata	850	0.435136
Mammalia	Pseudocheirus peregrinus	916	0.500079
Mammalia	Martes americana	966.5	0.61871
Mammalia	Ondatra zibethicus	1004.6	0.680959
Mammalia	Ornithorhynchus anatinus	1004.6	0.292081
Mammalia	bettongia penicillata	1018	0.599055
Mammalia	Cynomys ludovicianus	1112.3	0.434666
Mammalia	Nycticebus coucang	1128.6	0.317669
Mammalia	Tolypeutes matacus	1160	0.303519
Mammalia	Erinaceus europaeus	1213.5	0.420571
Mammalia	Perodicticus potto	1225	0.326163
Mammalia	Didelphis marsupialis	1244.3	0.625338
Mammalia	Macrotis lagotis	1245.5	0.492324
Mammalia	Dasyurus geoffroii	1326.7	0.516319
Mammalia	Potorous tridactylus	1430	0.363698
Mammalia	Isoodon macrourus	1551	0.459723
Mammalia	Trichosurus vulpecula	2005	0.448732
Mammalia	Procavia capensis	2400	0.304954
Mammalia	Didelphis virginiana	2846.6	0.39991
Mammalia	Dasypus novemcinctus	3510	0.353974
Mammalia	Tachyglossus aculeatus	4250	0.215485
Mammalia	Ailurus fulgens	4325	0.21163
Mammalia	Vulpes vulpes	4440	0.511601
Mammalia	Phascolarctos cinereus	4765	0.272422
Mammalia	Procyon lotor	5075	0.315
Mammalia	Sarcophilus harrisii	5775	0.289608
Mammalia	Taxidea taxus	9000	0.3
Mammalia	Canis latrans	10000	0.29792
Mammalia	Canis mesomelas	10250	0.376585
Mammalia	Acinonyx jubatus	37900	0.213714
Mammalia	Priodontes maximus	45190	0.105594
Mammalia	Orycteropus afer	48000	0.183808
Mammalia	Panthera leo	98000	0.174798
Mammalia	Panthera tigris	137900	0.183231
Reptilia	Acanthodactylus boskianus	7.8	0.714478
Reptilia	Acanthodactylus erythrurus	9	0.542366
Reptilia	Acanthodactylus pardalis	9.7	0.761218
Reptilia	Acontias meleagris	7.3	0.175981
Reptilia	Alligator mississippiensis	150000	0.000800067
Reptilia	Amblyrhynchus cristatus	7406.53	0.00875118
Reptilia	Amphibolurus muricatus	46.7525	0.130592
Reptilia	Anolis acutus	5	0.516
Reptilia	Anolis carolinensis	10.5	0.196366
Reptilia	Anolis limifrons	1.4	0.284357
Reptilia	Blanus cinereus	2.4	0.454167
Reptilia	Boa constrictor	35283.3	0.00775538
Reptilia	Chalcides ocellatus	22.06	0.231641
Reptilia	Chelydra serpentina	10250	0.0188
Reptilia	Cnemidophorus murinus	85	0.153868
Reptilia	Cnemidophorus tigris	26	0.205385
Reptilia	Coluber constrictor	262	0.083626
Reptilia	Crotaphytus collaris	30	0.355023
Reptilia	Ctenotus labillarderi	8.9	0.111236
Reptilia	Diadophis punctatus	14.8	0.0804054
Reptilia	Egernia cunninghami	414.9	0.10901
Reptilia	Gerrhonotus multicarinatus	29	0.313089
Reptilia	Hemidactylus frenatus	6.3	0.203736
Reptilia	Klauberina riversiana	19	0.115789
Reptilia	Lacerta agilis	8.4	0.749426
Reptilia	Lacerta viridis	91.5	0.0472522
Reptilia	Lacerta vivipara	12	0.206079
Reptilia	Natrix natrix	37.5	0.267137
Reptilia	Phrynosoma m'calli	16	0.331164
Reptilia	Physignathus lesuerii	504	0.159921
Reptilia	Podarcis erhardii	13.6631	0.112261
Reptilia	Podarcis gaigeae	22.856	0.15755
Reptilia	Podarcis muralis	5.5	0.770197
Reptilia	Ptyodactylus hasselquistii	8.5	0.298209
Reptilia	Python molurus	33954.5	0.0237783
Reptilia	Python regius	830.5	0.0464539
Reptilia	Python reticulus	14326	0.0469468
Reptilia	Python sebae	16140	0.0352549
Reptilia	Sauromalus obesus	150	0.145533
Reptilia	Sceloporus graciosus	5	0.329883
Reptilia	Sceloporus occidentalis	29.1	0.0723353
Reptilia	Sceloporus olivaceus	13	0.684823
Reptilia	Sceloporus undulatus	3.8	0.368421
Reptilia	Sceloporus variabilis	15.7	1.69172
Reptilia	Scincella lateralis	3.9	0.157564
Reptilia	Sphenodon punctatus	430	0.0994419
Reptilia	Thamnophis proximus	31	0.338065
Reptilia	Tiliqua rugosa	617	0.155093
Reptilia	Tiliqua scincoides	493	0.157059
Reptilia	Uromastyx aegyptia	1909.3	0.012206
Reptilia	Urosaurus graciosus	11.2364	2.07407
Reptilia	Uta stansburiana	3.625	2.22345
Reptilia	Varanus gouldi	674	0.0867166
Reptilia	Vipera berus	63	0.286755
Reptilia	Xantusia vigilis	9	0.0590832
Mammaliaformes	Morganucodon (mammal estimate)	17.9	0.36
Mammaliaformes	Morganucodon (reptile estimate)	17.9	0.055
Mammaliaformes	Kuehneotherium (mammal estimate)	23.8	0.46
Mammaliaformes	Kuehneotherium (reptile estimate)	23.8	0.08
Mammalia	Dryolestes (mammal estimate)	130	0.449775
Mammalia	Dryolestes (reptile estimate)	130	0.0582676
Mammaliaformes	Haldanodon (mammal estimate)	64	0.458389
Mammaliaformes	Haldanodon (reptile estimate)	64	0.0622701
Mammaliaformes	Borealestes (mammal estimate)	32.1849	0.47863
Mammaliaformes	Borealestes (reptile estimate)	32.1849	0.0724436
Mammaliaformes	Krusatodon (mammal estimate)	45.8061	0.47863
Mammaliaformes	Krusatodon (reptile estimate)	45.8061	0.0724436
Mammalia	multituberculate indet. (mammal estimate)	45	0.46794
Mammalia	multituberculate indet. (reptile estimate)	45	0.0669336

## Sheet: Figure 3c
order	species	age at maturity (years)	mass (g)
Reptilia	Blanus strauchi	3	9.73658
Reptilia	Trogonophis wiegmanni	2.5	14.0269		Mammal age at maturity data sourced from Herculano-Houzel (2019)
Reptilia	Sphenodon punctatus	12	1300		Herculano‐Houzel, S. Longevity and sexual maturity vary across species with number of cortical neurons, and humans are no exception. J. Comp. Neurol. 527, 1689–1705 (2019).
Reptilia	Agama agama	1.16667	81.8707
Reptilia	Agama impalearis	1	57.8886		Reptile age at maturity data sourced from Scharf et al. (2015)
Reptilia	Amphibolurus muricatus	0.875	46.7525		Scharf, I. et al. Late bloomers and baby boomers: ecological drivers of lifespan in squamates and the tuatara. Glob. Ecol. Biogeogr. 24, 396–405 (2015).
Reptilia	Amphibolurus norrisi	1	38.1536
Reptilia	Calotes versicolor	0.75	81.8707
Reptilia	Chlamydosaurus kingii	2.5	620.796
Reptilia	Ctenophorus fordi	0.754167	4.41585
Reptilia	Ctenophorus isolepis	0.625	13.2839
Reptilia	Ctenophorus maculosus	0.833333	7.87021
Reptilia	Ctenophorus nuchalis	0.875	49.0895
Reptilia	Ctenophorus ornatus	1.875	20.1161
Reptilia	Diporiphora winneckei	1	7.87021
Reptilia	Draco volans	0.708333	20.774
Reptilia	Hypsilurus boydii	2	131.479
Reptilia	Hypsilurus spinipes	2	53.9976
Reptilia	Intellagama lesueurii	3	607.733
Reptilia	Moloch horridus	2	43.3894
Reptilia	Paralaudakia lehmanni	0.833333	81.8707
Reptilia	Paralaudakia stoliczkana	3	143.368
Reptilia	Phrynocephalus guttatus	1.29167	6.26733
Reptilia	Phrynocephalus mystaceus	2	44.159
Reptilia	Phrynocephalus persicus	0.875	4.65402
Reptilia	Phrynocephalus theobaldi	1.33333	4.18604
Reptilia	Physignathus cocincinus	3.25	393.432
Reptilia	Pogona barbata	2	393.432
Reptilia	Pogona minor	2	120.273
Reptilia	Pogona vitticeps	2	393.432
Reptilia	Pseudotrapelus sinaitus	1	31.5646
Reptilia	Sitana ponticeriana	0.916667	12.3246
Reptilia	Stellagama stellio	2	582.167
Reptilia	Trapelus sanguinolentus	2	163.865
Reptilia	Tympanocryptis centralis	0.875	3.75089
Reptilia	Uromastyx acanthinura	4.5	1667.75
Reptilia	Uromastyx aegyptia	5	1909.3
Reptilia	Uromastyx ornata	2	230.24
Reptilia	Bradypodion pumilum	0.583333	25.3609
Reptilia	Bradypodion thamnobates	0.458333	24.9692
Reptilia	Brookesia stumpffi	0.416667	5.11381
Reptilia	Calumma parsonii	4	418.912
Reptilia	Chamaeleo chamaeleon	0.791667	95.632
Reptilia	Chamaeleo dilepis	1	138.132
Reptilia	Chamaeleo gracilis	0.375	103.357
Reptilia	Chamaeleo namaquensis	0.416667	81.2908
Reptilia	Chamaeleo senegalensis	0.416667	70.8502
Reptilia	Furcifer labordi	0.166667	64.7755
Reptilia	Furcifer lateralis	0.333333	55.7545
Reptilia	Furcifer oustaleti	1	434.309
Reptilia	Furcifer pardalis	0.583333	268.831
Reptilia	Kinyongia fischeri	0.5	147.829
Reptilia	Rieppeleon kerstenii	1	9.21239
Reptilia	Trioceros ellioti	0.625	21.2593
Reptilia	Trioceros hoehnelii	0.708333	29.7805
Reptilia	Trioceros jacksonii	1.125	91.1759
Reptilia	Trioceros melleri	1.5	392.8
Reptilia	Trioceros montium	0.666667	39.3047
Reptilia	Trioceros quadricornis	0.666667	93.3254
Reptilia	Anguis fragilis	3	28.8373
Reptilia	Elgaria coerulea	3.16667	45.6789
Reptilia	Elgaria multicarinata	1.5	116.536
Reptilia	Ophisaurus attenuatus	1.66667	46.7431
Reptilia	Pseudopus apodus	2	420.915
Reptilia	Anniella pulchra	2.5	9.55271
Reptilia	Heloderma horridum	7	3046.71
Reptilia	Heloderma suspectum	2	958.454
Reptilia	Varanus acanthurus	1.375	285.98
Reptilia	Varanus albigularis	4.5	14985.5
Reptilia	Varanus bengalensis	2.75	18029.1
Reptilia	Varanus caudolineatus	0.416667	37.1245
Reptilia	Varanus flavescens	3	2962.76
Reptilia	Varanus griseus	3.5	5542.07
Reptilia	Varanus komodoensis	7	102478
Reptilia	Varanus mertensi	2.92778	2692.58
Reptilia	Varanus niloticus	2	23747.4
Reptilia	Varanus olivaceus	2	9159.03
Reptilia	Varanus prasinus	2.78611	573.529
Reptilia	Varanus salvator	2	42129
Reptilia	Varanus tristis	2	544.139
Reptilia	Varanus varius	7	10657.2
Reptilia	Xenosaurus grandis	2.66667	41.8325
Reptilia	Nephrurus amyae	1.41667	36.9978
Reptilia	Nephrurus asper	1.5	26.4205
Reptilia	Nephrurus stellatus	1.25	16.5876
Reptilia	Phyllurus platurus	2.5	22.8506
Reptilia	Underwoodisaurus milii	0.875	22.8506
Reptilia	Diplodactylus conspicillatus	0.833333	5.47261
Reptilia	Hesperoedura reticulata	4.375	7.16823
Reptilia	Hoplodactylus duvaucelii	6.5	87.5681
Reptilia	Lucasium damaeum	0.448611	3.72421
Reptilia	Lucasium stenodactylum	0.916667	4.85429
Reptilia	Mniarogekko chahoua	1.25	66.309
Reptilia	Naultinus grayii	1.5	17.4584
Reptilia	Naultinus manukanus	4	10.7238
Reptilia	Naultinus stellatus	1.75	10.3242
Reptilia	Oedura marmorata	1	27.3296
Reptilia	Oedura monilis	2.5	19.229
Reptilia	Oedura tryoni	2.08333	13.3419
Reptilia	Pseudothecadactylus lindneri	1.25	25.1144
Reptilia	Rhacodactylus leachianus	2	475.354
Reptilia	Rhynchoedura ornata	0.916667	3.66297
Reptilia	Strophurus ciliaris	3	14.3018
Reptilia	Woodworthia brunneus	4	10.3242
Reptilia	Woodworthia maculatus	4	14.3018
Reptilia	Coleonyx brevis	1	5.44049
Reptilia	Coleonyx reticulatus	2.5	16.704
Reptilia	Coleonyx variegatus	0.916667	8.72533
Reptilia	Eublepharis macularius	1.08333	104.303
Reptilia	Goniurosaurus kuroiwae	1.66667	20.4315
Reptilia	Hemitheconyx caudicinctus	1	94.3609
Reptilia	Afroedura africana	0	5.56142
Reptilia	Alsophylax pipiens	1	1.69264
Reptilia	Chondrodactylus angulifer	1	26.7283
Reptilia	Christinus marmoratus	2	7.12285
Reptilia	Cyrtodactylus mcdonaldi	1.25	21.8229
Reptilia	Cyrtodactylus tuberculatus	1.25	48.2968
Reptilia	Gehyra mutilata	0.0970833	5.56142
Reptilia	Gehyra variegata	2.33333	7.40738
Reptilia	Gekko gecko	1.125	129.32
Reptilia	Hemidactylus flaviviridis	0.833333	16.5534
Reptilia	Hemidactylus frenatus	0.604167	6.31136
Reptilia	Hemidactylus garnotii	0.0958333	6.57491
Reptilia	Hemidactylus mabouia	0.958333	14.2576
Reptilia	Hemidactylus turcicus	0.858333	4.87091
Reptilia	Heteronotia binoei	1.375	3.65963
Reptilia	Lepidodactylus lugubris	0.395833	2.97087
Reptilia	Lygodactylus capensis	0.666667	1.85464
Reptilia	Mediodactylus kotschyi	0.875	3.84633
Reptilia	Pachydactylus rangei	1	10.2989
Reptilia	Paroedura picta	0.541667	14.2576
Reptilia	Phelsuma cepediana	0.875	4.65358
Reptilia	Phelsuma dubia	1.5	7.12285
Reptilia	Phelsuma grandis	0.75	30.1228
Reptilia	Phelsuma laticauda	0.875	5.80469
Reptilia	Phelsuma lineata	0.666667	5.80469
Reptilia	Phelsuma madagascariensis	1.125	31.5538
Reptilia	Phelsuma quadriocellata	0.791667	4.87091
Reptilia	Phelsuma standingi	0.583333	15.6088
Reptilia	Phelsuma sundbergi	0.708333	24.8143
Reptilia	Ptenopus garrulus	1	5.23191
Reptilia	Ptychozoon kuhli	1.5	23.5883
Reptilia	Ptychozoon lionotum	1	19.0722
Reptilia	Stenodactylus doriae	0.666667	11.401
Reptilia	Homonota darwinii	5	4.39914
Reptilia	Ptyodactylus hasselquistii	1.5	29.5395
Reptilia	Tarentola mauritanica	3	16.4096
Reptilia	Delma impar	2.5	5.04661
Reptilia	Euleptes europaea	2	2.09924
Reptilia	Gonatodes albogularis	0.6875	2.7182
Reptilia	Sphaerodactylus pimienta	0.833333	1.35826
Reptilia	Sphaerodactylus roosevelti	1.625	1.46718
Reptilia	Sphaerodactylus vincenti	1.58333	1.58175
Reptilia	Teratoscincus scincus	0.75	41.309
Reptilia	Basiliscus basiliscus	1.25	554.012
Reptilia	Basiliscus plumifrons	1.66667	554.012
Reptilia	Basiliscus vittatus	0.75	393.666
Reptilia	Crotaphytus collaris	0.8125	68.1257
Reptilia	Gambelia sila	1.66667	58.5166
Reptilia	Gambelia wislizenii	1.375	96.827
Reptilia	Anolis carolinensis	0.666667	8.74856
Reptilia	Anolis chlorocyanus	0.541667	10.5775
Reptilia	Anolis cristatellus	0.541667	9.8184
Reptilia	Anolis cupreus	0.583333	3.90251
Reptilia	Anolis equestris	0.75	134.716
Reptilia	Anolis garmani	0.791667	52.591
Reptilia	Anolis gemmosus	0.979167	6.00661
Reptilia	Anolis gundlachi	0.875	9.09614
Reptilia	Anolis humilis	0.416667	2.65433
Reptilia	Anolis intermedius	0.416667	3.32869
Reptilia	Anolis limifrons	0.458333	2.81354
Reptilia	Anolis lineatopus	0.416667	8.07993
Reptilia	Anolis roquet	0.883333	13.085
Reptilia	Anolis sagrei	1	8.74856
Reptilia	Anolis tropidolepis	0.708333	4.31916
Reptilia	Amblyrhynchus cristatus	3.41667	7406.53
Reptilia	Brachylophus fasciatus	1	674.028
Reptilia	Brachylophus vitiensis	2.5	560.807
Reptilia	Conolophus pallidus	11.5	5288.58
Reptilia	Conolophus subcristatus	10.9167	6288.51
Reptilia	Ctenosaura hemilopha	3	2724.72
Reptilia	Ctenosaura pectinata	3	2664.44
Reptilia	Ctenosaura similis	2.25	4980.38
Reptilia	Cyclura carinata	6.5	5609.17
Reptilia	Cyclura cornuta	6	11014.6
Reptilia	Cyclura cychlura	12	11799.7
Reptilia	Cyclura nubila	2.5	17647.5
Reptilia	Dipsosaurus dorsalis	4.33333	159.702
Reptilia	Iguana delicatissima	3	3472.32
Reptilia	Iguana iguana	3.375	8220.68
Reptilia	Sauromalus ater	4.5	512.604
Reptilia	Pristidactylus achalensis	3	33.8683
Reptilia	Liolaemus pictus	3.5	37.0469
Reptilia	Liolaemus quilmes	1.70833	22.8697
Reptilia	Phymaturus tenebrosus	7	55.9423
Reptilia	Callisaurus draconoides	1.375	39.7366
Reptilia	Cophosaurus texanus	0.916667	23.095
Reptilia	Holbrookia maculata	0.929167	14.6063
Reptilia	Petrosaurus thalassinus	2	141.128
Reptilia	Phrynosoma blainvillii	1.66667	44.8058
Reptilia	Phrynosoma cornutum	1.79167	63.6834
Reptilia	Phrynosoma coronatum	2.5	44.8058
Reptilia	Phrynosoma douglasii	2	57.3361
Reptilia	Phrynosoma hernandesi	2	57.3361
Reptilia	Phrynosoma mcallii	1	39.9517
Reptilia	Phrynosoma modestum	0.833333	12.613
Reptilia	Phrynosoma platyrhinos	1.79167	27.5021
Reptilia	Phrynosoma solare	2	48.0323
Reptilia	Sceloporus arenicolus	0.75	12.143
Reptilia	Sceloporus bicanthalis	0.5	8.77471
Reptilia	Sceloporus cyanogenys	2.99167	90.1137
Reptilia	Sceloporus graciosus	1.54167	23.095
Reptilia	Sceloporus grammicus	0.708333	17.9479
Reptilia	Sceloporus jarrovii	0.833333	36.876
Reptilia	Sceloporus magister	1.83333	80.6633
Reptilia	Sceloporus merriami	0.958333	10.3734
Reptilia	Sceloporus occidentalis	1.66667	29.0796
Reptilia	Sceloporus olivaceus	0.833333	56.1164
Reptilia	Sceloporus orcutti	3	48.0323
Reptilia	Sceloporus poinsettii	1.375	73.2826
Reptilia	Sceloporus scalaris	0.666667	16.2232
Reptilia	Sceloporus serrifer	2.99167	90.1137
Reptilia	Sceloporus tristichus	1.41667	23.7962
Reptilia	Sceloporus undulatus	1.39583	24.5106
Reptilia	Sceloporus variabilis	0.5	15.6724
Reptilia	Uma inornata	1.5	56.1164
Reptilia	Uma notata	1.5	53.7261
Reptilia	Urosaurus graciosus	0.666667	11.2364
Reptilia	Urosaurus ornatus	0.854167	11.6842
Reptilia	Uta stansburiana	0.875	15.6724
Reptilia	Tropidurus torquatus	0.416667	79.2269
Reptilia	Acanthodactylus beershebensis	1	16.7483
Reptilia	Acanthodactylus boskianus	0.75	19.6455
Reptilia	Acanthodactylus dumerilii	0.583333	7.32375
Reptilia	Acanthodactylus erythrurus	1.16667	13.6631
Reptilia	Acanthodactylus pardalis	1.83333	10.569
Reptilia	Acanthodactylus scutellatus	0.625	14.1487
Reptilia	Algyroides moreoticus	1	2.9557
Reptilia	Anatololacerta anatolica	3	9.77926
Reptilia	Atlantolacerta andreanskyi	1.22917	3.91571
Reptilia	Darevskia armeniaca	3.5	9.02954
Reptilia	Darevskia brauneri	2	8.31885
Reptilia	Darevskia dahli	3.5	6.12403
Reptilia	Darevskia raddei	2.5	10.1691
Reptilia	Darevskia rostombekovi	4.5	5.06203
Reptilia	Darevskia unisexualis	3.5	9.02954
Reptilia	Darevskia valentini	3.5	11.8309
Reptilia	Dinarolacerta mosorensis	3	11.8309
Reptilia	Eremias strauchi	0.875	11.8309
Reptilia	Gallotia bravoana	2	164.018
Reptilia	Gallotia caesaris	1.91667	31.0991
Reptilia	Gallotia galloti	2.95833	68.4222
Reptilia	Gallotia simonyi	2.5	2671.63
Reptilia	Gallotia stehlini	3.45833	1085.83
Reptilia	Iberolacerta aurelioi	3.20833	6.48376
Reptilia	Iberolacerta monticola	1.95833	13.9531
Reptilia	Lacerta agilis	2	33.6454
Reptilia	Lacerta bilineata	1	49.5732
Reptilia	Lacerta media	2	91.4867
Reptilia	Lacerta schreiberi	1.33333	55.4134
Reptilia	Lacerta strigata	1.45833	91.4867
Reptilia	Lacerta trilineata	2	117.182
Reptilia	Lacerta viridis	1.625	91.4867
Reptilia	Mesalina guttulata	1	7.97782
Reptilia	Mesalina olivieri	0.666667	3.31838
Reptilia	Ophisops elegans	1	7.97782
Reptilia	Pedioplanis lineoocellata	1.375	7.01046
Reptilia	Phoenicolacerta laevis	0.5	15.1538
Reptilia	Podarcis bocagei	1.33333	7.97782
Reptilia	Podarcis erhardii	0.875	13.6631
Reptilia	Podarcis gaigeae	0.916667	22.856
Reptilia	Podarcis hispanicus	0.666667	9.39946
Reptilia	Podarcis lilfordi	1	12.2727
Reptilia	Podarcis muralis	1.75	10.9792
Reptilia	Podarcis pityusensis	1.75	12.7252
Reptilia	Podarcis siculus	1	16.7483
Reptilia	Psammodromus algirus	1.08333	18.4499
Reptilia	Psammodromus hispanicus	0.416667	4.12955
Reptilia	Takydromus tachydromoides	0.791667	7.97782
Reptilia	Teira dugesii	1.25	12.2727
Reptilia	Timon lepidus	2.04167	383.342
Reptilia	Zootoca vivipara	1.575	10.569
Reptilia	Ameiva ameiva	0.5	298.608
Reptilia	Aspidoscelis deppei	0.416667	23.7128
Reptilia	Aspidoscelis exsanguis	0.916667	30.6506
Reptilia	Aspidoscelis laredoensis	0.875	21.4138
Reptilia	Aspidoscelis neomexicana	0.916667	18.5905
Reptilia	Aspidoscelis rodecki	0.875	12.1462
Reptilia	Aspidoscelis scalaris	0.833333	59.4826
Reptilia	Aspidoscelis sexlineata	1.41667	22.1625
Reptilia	Aspidoscelis tesselata	1.54167	36.6761
Reptilia	Aspidoscelis tigris	1.70833	79.1045
Reptilia	Aspidoscelis uniparens	0.833333	18.5905
Reptilia	Crocodilurus amazonicus	2	1106.67
Reptilia	Holcosus quadrilineatus	0.666667	19.9683
Reptilia	Salvator merianae	3	4434.01
Reptilia	Salvator rufescens	2	8398.54
Reptilia	Cordylus cordylus	2.5	26.9774
Reptilia	Cordylus jonesii	3	20.0002
Reptilia	Bassiana duperreyi	2.5	10.4732
Reptilia	Carlia rostralis	0.770833	6.8049
Reptilia	Carlia rubrigularis	0.75	4.36345
Reptilia	Carlia storri	0.833333	1.75406
Reptilia	Chalcides chalcides	1.75	34.1606
Reptilia	Chalcides guentheri	1	10.8177
Reptilia	Chalcides lanzai	4	38.7861
Reptilia	Chalcides ocellatus	1.83333	218.602
Reptilia	Chioninia coctei	6	1229.69
Reptilia	Corucia zebrata	2	1229.69
Reptilia	Ctenotus lancelini	1.5	13.7312
Reptilia	Ctenotus taeniolatus	2	14.7768
Reptilia	Egernia cunninghami	5	414.905
Reptilia	Egernia hosmeri	4	143.64
Reptilia	Egernia kingii	3	414.905
Reptilia	Egernia saxatilis	1.5	56.7346
Reptilia	Egernia stokesii	5.5	225.563
Reptilia	Egernia striolata	2.5	37.7521
Reptilia	Emoia atrocostata	0.75	21.5278
Reptilia	Eremiascincus richardsonii	2	46.5781
Reptilia	Eulamprus leuraensis	2.5	12.7378
Reptilia	Eulamprus tympanum	3	21.5974
Reptilia	Eumeces schneideri	3	159.682
Reptilia	Eutropis multifasciata	0.958333	63.8039
Reptilia	Hemisphaeriodon gerrardii	1.83333	442.301
Reptilia	Lamprolepis smaragdina	0.916667	34.7644
Reptilia	Lampropholis delicata	1	3.12343
Reptilia	Lampropholis guichenoti	1.33333	2.606
Reptilia	Liopholis inornata	2	12.7378
Reptilia	Liopholis modesta	2	31.0402
Reptilia	Liopholis multiscutata	3.5	18.8692
Reptilia	Liopholis whitii	3	31.9441
Reptilia	Lissolepis coventryi	2.5	79.7258
Reptilia	Niveoscincus ocellatus	3	12.7378
Reptilia	Oligosoma alani	5	66.7942
Reptilia	Oligosoma chloronoton	3	44.2509
Reptilia	Oligosoma grande	4	36.7373
Reptilia	Oligosoma homalonotum	4	73.0626
Reptilia	Oligosoma lichenigera	3.5	10.4732
Reptilia	Oligosoma lineoocellatum	3	30.1542
Reptilia	Oligosoma ornatum	1.625	11.7951
Reptilia	Oligosoma otagense	5	54.0651
Reptilia	Oligosoma suteri	3	45.4042
Reptilia	Oligosoma whitakeri	4	22.2307
Reptilia	Panaspis nimbaensis	0.5	6.19685
Reptilia	Papuascincus stanleyanus	0.916667	4.13667
Reptilia	Plestiodon fasciatus	1.75	13.228
Reptilia	Plestiodon inexpectatus	1.75	14.7768
Reptilia	Plestiodon laticeps	1.75	68.3251
Reptilia	Plestiodon obsoletus	2.83333	68.3251
Reptilia	Plestiodon reynoldsi	1.45833	5.3567
Reptilia	Plestiodon septentrionalis	3	15.3197
Reptilia	Plestiodon skiltonianus	2.5	13.228
Reptilia	Pseudemoia entrecasteauxii	3.5	5.3567
Reptilia	Scincella lateralis	0.875	3.91815
Reptilia	Tiliqua gigas	1.75	1152.03
Reptilia	Tiliqua nigrolutea	1.75	1445.85
Reptilia	Tiliqua rugosa	2.75	1229.69
Reptilia	Tiliqua scincoides	3	1603.69
Reptilia	Trachylepis buettneri	0.520833	15.3197
Reptilia	Trachylepis maculilabris	0.479167	20.1683
Reptilia	Trachylepis quinquetaeniata	1.25	81.4548
Reptilia	Trachylepis varia	0.666667	35.7414
Reptilia	Xantusia henshawi	3.5	7.02482
Reptilia	Xantusia riversiana	3.5	32.1981
Reptilia	Xantusia vigilis	2.875	6.72758
Reptilia	Boa constrictor	4	35283.8
Reptilia	Charina bottae	4	292.241
Reptilia	Arizona elegans	3.5	506.776
Reptilia	Coluber constrictor	2.5	606.905
Reptilia	Coronella austriaca	4	66.519
Reptilia	Elaphe climacophora	3.66667	681.264
Reptilia	Elaphe quadrivirgata	2	328.168
Reptilia	Lampropeltis triangulum	3	598.075
Reptilia	Leptophis mexicanus	1.5	215.059
Reptilia	Opheodrys aestivus	2	170.494
Reptilia	Oxybelis aeneus	2	341.664
Reptilia	Pantherophis obsoletus	4	1281.36
Reptilia	Pituophis catenifer	4	1586.31
Reptilia	Pituophis melanoleucus	3	956.521
Reptilia	Spalerosophis diadema	3.5	681.264
Reptilia	Carphophis amoenus	3	12.0334
Reptilia	Heterodon nasicus	2	351.7
Reptilia	Heterodon platirhinos	2	182.986
Reptilia	Acanthophis antarcticus	3.5	252.348
Reptilia	Austrelaps superbus	2	905.087
Reptilia	Micrurus fulvius	2.29167	401.655
Reptilia	Notechis scutatus	2	1338.38
Reptilia	Pseudechis porphyriacus	2.58333	1338.38
Reptilia	Malpolon monspessulanus	4.5	388.353
Reptilia	Psammophis schokari	4	471.795
Reptilia	Nerodia sipedon	2	1083
Reptilia	Regina septemvittata	2	217.023
Reptilia	Storeria dekayi	2.5	34.209
Reptilia	Thamnophis ordinoides	2	247.994
Reptilia	Thamnophis sauritus	2.5	299.068
Reptilia	Thamnophis sirtalis	1.875	862.305
Reptilia	Virginia striatula	2	8.68633
Reptilia	Agkistrodon bilineatus	2.5	1330.6
Reptilia	Agkistrodon contortrix	3	1248.16
Reptilia	Agkistrodon piscivorus	2.45833	3333.04
Reptilia	Agkistrodon taylori	2.5	462.817
Reptilia	Crotalus atrox	3	6163.07
Reptilia	Crotalus catalinensis	3	321.47
Reptilia	Crotalus horridus	5.5	3333.04
Reptilia	Crotalus mitchellii	2.5	1302.74
Reptilia	Crotalus pricei	2	162.509
Reptilia	Crotalus viridis	4.5	2238.09
Reptilia	Daboia palaestinae	4.5	1696
Reptilia	Echis coloratus	4	383.571
Reptilia	Vipera aspis	5	324.795
Reptilia	Vipera berus	3	227.402
Mammalia	Echinops telfairi	1	180
Mammalia	Hemicentetes semispinosus	0.0958904	180
Mammalia	Microgale dobsoni	1.83288	37.8
Mammalia	Microgale talazaci	1.75068	50
Mammalia	Setifer setosus	0.542466	225
Mammalia	Tenrec ecaudatus	0.49863	900
Mammalia	Antilocapra americana	1.49863	46100
Mammalia	Addax nasomaculatus	2.91781	92500
Mammalia	Aepyceros melampus	1.24932	52500
Mammalia	Alcelaphus buselaphus	2	159000
Mammalia	Ammotragus lervia	0.917808	92500
Mammalia	Antidorcas marsupialis	0.583562	39000
Mammalia	Antilope cervicapra	1.27671	37500
Mammalia	Bison bison	2.49863	630000
Mammalia	Bison bonasus	2	610000
Mammalia	Bos frontalis	1.61644	825000
Mammalia	Bos grunniens	2.02192	667000
Mammalia	Bos javanicus	2	700000
Mammalia	Bos taurus	1.50137	750000
Mammalia	Boselaphus tragocamelus	2.23288	180000
Mammalia	Bubalus bubalis	1.37534	725000
Mammalia	Bubalus depressicornis	2	155000
Mammalia	Budorcas taxicolor	2	180000
Mammalia	Capra cylindricornis	2.79178	50000
Mammalia	Capra falconeri	2.0411	41000
Mammalia	Capra hircus	1.11233	61000
Mammalia	Capra ibex	2.18356	82500
Mammalia	Capra pyrenaica	1.50137	57500
Mammalia	Capricornis crispus	3	80000
Mammalia	Capricornis sumatraensis	2.49863	95000
Mammalia	Cephalophus dorsalis	1.58356	11600
Mammalia	Cephalophus rufilatus	0.739726	13000
Mammalia	Connochaetes gnou	2.09041	132250
Mammalia	Connochaetes taurinus	1.12603	164500
Mammalia	Damaliscus lunatus	1.75068	110000
Mammalia	Damaliscus pygargus	1.93699	84500
Mammalia	Eudorcas thomsonii	1	25000
Mammalia	Gazella cuvieri	0.956164	17500
Mammalia	Gazella dorcas	2	14500
Mammalia	Gazella gazella	1.30411	23250
Mammalia	Gazella leptoceros	0.430137	48500
Mammalia	Gazella spekei	1.4	20000
Mammalia	Gazella subgutturosa	1.76986	48500
Mammalia	Hemitragus hylocrius	1.83288	75000
Mammalia	Hemitragus jemlahicus	1.49863	35200
Mammalia	Hippotragus equinus	2	225000
Mammalia	Hippotragus niger	2.10411	225000
Mammalia	Kobus ellipsiprymnus	2.11233	175333
Mammalia	Kobus kob	1.10411	105000
Mammalia	Kobus leche	2.46027	94800
Mammalia	Kobus megaceros	2	90000
Mammalia	Litocranius walleri	0.983562	43500
Mammalia	Madoqua kirkii	0.583562	5000
Mammalia	Naemorhedus goral	1.36986	31750
Mammalia	Nanger granti	0.687671	67000
Mammalia	Nanger soemmerringii	1.75342	48500
Mammalia	Neotragus moschatus	0.50137	6500
Mammalia	Oreamnos americanus	2.49863	90000
Mammalia	Oreotragus oreotragus	1	12000
Mammalia	Oryx dammah	1.75068	177500
Mammalia	Oryx gazella	1.50685	170000
Mammalia	Oryx leucoryx	2.17534	121350
Mammalia	Ourebia ourebi	0.832877	17000
Mammalia	Ovibos moschatus	3.00274	315000
Mammalia	Ovis ammon	1.10411	160000
Mammalia	Ovis aries	1.50137	80000
Mammalia	Ovis canadensis	1.93699	70275
Mammalia	Ovis dalli	1.87397	73100
Mammalia	Philantomba maxwellii	2	7000
Mammalia	Philantomba monticola	1.33425	6250
Mammalia	Procapra gutturosa	1.45753	30000
Mammalia	Pseudois nayaur	2	55000
Mammalia	Raphicerus campestris	0.652055	13000
Mammalia	Redunca fulvorufula	1.06301	30000
Mammalia	Redunca redunca	1.37534	45500
Mammalia	Rupicapra rupicapra	1.84658	37500
Mammalia	Saiga tatarica	0.906849	37500
Mammalia	Sylvicapra grimmia	0.69863	18500
Mammalia	Syncerus caffer	4.0411	700000
Mammalia	Taurotragus derbianus	3.03288	680000
Mammalia	Taurotragus oryx	1.6137	500000
Mammalia	Tetracerus quadricornis	1	19000
Mammalia	Tragelaphus angasii	1.23836	120000
Mammalia	Tragelaphus eurycerus	2.20822	307500
Mammalia	Tragelaphus imberbis	1.38082	82500
Mammalia	Tragelaphus scriptus	1.3589	60000
Mammalia	Tragelaphus spekii	1.09863	87500
Mammalia	Tragelaphus strepsiceros	1.41644	217500
Mammalia	Camelus bactrianus	3.50137	475000
Mammalia	Camelus dromedarius	3	434000
Mammalia	Lama glama	2.19178	140000
Mammalia	Lama guanicoe	1	127500
Mammalia	Vicugna pacos	1.18356	62000
Mammalia	Vicugna vicugna	2	50000
Mammalia	Alces alces	2.05753	386000
Mammalia	Axis axis	2.09863	36000
Mammalia	Axis porcinus	0.832877	43000
Mammalia	Capreolus capreolus	1.13151	21666.7
Mammalia	Cervus elaphus	2.33425	200000
Mammalia	Cervus nippon	1.36986	42000
Mammalia	Dama dama	1.33425	70000
Mammalia	Elaphodus cephalophus	1.75068	33500
Mammalia	Elaphurus davidianus	2.24932	186500
Mammalia	Hydropotes inermis	0.50137	11500
Mammalia	Mazama americana	1.08219	33000
Mammalia	Mazama gouazoubira	1.08219	17000
Mammalia	Muntiacus muntjak	0.745205	21000
Mammalia	Muntiacus reevesi	0.750685	18000
Mammalia	Odocoileus hemionus	1.30959	57000
Mammalia	Odocoileus virginianus	0.846575	87000
Mammalia	Ozotoceros bezoarticus	1	32500
Mammalia	Przewalskium albirostre	2	135000
Mammalia	Pudu puda	0.750685	10000
Mammalia	Rangifer tarandus	1.8137	101250
Mammalia	Rucervus duvaucelii	3	170000
Mammalia	Rucervus eldii	1.39178	122500
Mammalia	Rusa timorensis	1.27123	63000
Mammalia	Rusa unicolor	1.78082	185000
Mammalia	Giraffa camelopardalis	3.50137	800000
Mammalia	Okapia johnstoni	1.58356	225000
Mammalia	Hexaprotodon liberiensis	3.50137	215000
Mammalia	Hippopotamus amphibius	3.50411	3750000
Mammalia	Moschus berezovskii	1.47945	12000
Mammalia	Moschus chrysogaster	1.75068	11000
Mammalia	Moschus moschiferus	1.29589	10000
Mammalia	Babyrousa babyrussa	1.50137	71500
Mammalia	Hylochoerus meinertzhageni	1	202500
Mammalia	Phacochoerus africanus	1.58356	100000
Mammalia	Potamochoerus porcus	3.00274	88000
Mammalia	Sus salvanius	1.91781	8000
Mammalia	Sus scrofa	0.915068	130000
Mammalia	Sus verrucosus	0.750685	76000
Mammalia	Catagonus wagneri	3.00274	34750
Mammalia	Pecari tajacu	0.90137	20200
Mammalia	Tayassu pecari	1.50137	22000
Mammalia	Hyemoschus aquaticus	1.10411	11000
Mammalia	Tragulus javanicus	0.457534	2850
Mammalia	Tragulus napu	0.375342	6500
Mammalia	Ailurus fulgens	1.50685	4325
Mammalia	Canis adustus	0.750685	10250
Mammalia	Canis aureus	0.915068	11000
Mammalia	Canis familiaris	1.39726	40000
Mammalia	Canis latrans	0.750685	13250
Mammalia	Canis lupus	1.83288	26625
Mammalia	Canis mesomelas	0.846575	10250
Mammalia	Cerdocyon thous	0.750685	6500
Mammalia	Chrysocyon brachyurus	2	21500
Mammalia	Cuon alpinus	1	15750
Mammalia	Lycalopex culpaeus	1	13000
Mammalia	Lycalopex gymnocercus	0.832877	8500
Mammalia	Lycaon pictus	1.75068	26500
Mammalia	Nyctereutes procyonoides	0.832877	6500
Mammalia	Otocyon megalotis	1	4150
Mammalia	Speothos venaticus	0.832877	6000
Mammalia	Urocyon cinereoargenteus	0.945205	4750
Mammalia	Urocyon littoralis	1	1890.7
Mammalia	Vulpes cana	0.832877	1000
Mammalia	Vulpes chama	0.750685	4000
Mammalia	Vulpes corsac	1.38082	2700
Mammalia	Vulpes lagopus	0.832877	5200
Mammalia	Vulpes velox	1	2400
Mammalia	Vulpes vulpes	0.832877	4131.7
Mammalia	Vulpes zerda	0.750685	1250
Mammalia	Cryptoprocta ferox	4.09863	9500
Mammalia	Fossa fossana	1.99452	1540
Mammalia	Galidia elegans	2.01918	800
Mammalia	Mungotictis decemlineata	2.03288	700
Mammalia	Acinonyx jubatus	1.24932	53500
Mammalia	Caracal caracal	1.24932	16000
Mammalia	Catopuma temminckii	1.75068	13500
Mammalia	Felis catus	0.791781	3900
Mammalia	Felis chaus	0.917808	10000
Mammalia	Felis manul	1	3500
Mammalia	Felis margarita	0.750685	2750
Mammalia	Felis nigripes	1.21918	2125
Mammalia	Felis silvestris	0.832877	5500
Mammalia	Leopardus geoffroyi	1.31233	4000
Mammalia	Leopardus pardalis	1.64384	8800
Mammalia	Leopardus wiedii	1.80548	3666.7
Mammalia	Leptailurus serval	2.24932	13350
Mammalia	Lynx canadensis	1.36438	10100
Mammalia	Lynx lynx	1.75068	23000
Mammalia	Lynx rufus	1	8600
Mammalia	Neofelis nebulosa	2	19500
Mammalia	Panthera leo	3	175000
Mammalia	Panthera onca	2	81150
Mammalia	Panthera pardus	2.56712	53750
Mammalia	Panthera tigris	3.47397	119700
Mammalia	Prionailurus bengalensis	1	5000
Mammalia	Puma concolor	2.49863	63000
Mammalia	Puma yagouaroundi	2.2	7000
Mammalia	Uncia uncia	2	50000
Mammalia	Crossarchus obscurus	0.750685	790
Mammalia	Cynictis penicillata	2	598.5
Mammalia	Galerella sanguinea	1	500
Mammalia	Helogale parvula	1.24932	274.8
Mammalia	Herpestes ichneumon	2	2200
Mammalia	Herpestes javanicus	0.824658	800
Mammalia	Mungos mungo	0.791781	1331.5
Mammalia	Suricata suricatta	1	776
Mammalia	Crocuta crocuta	3	63000
Mammalia	Hyaena brunnea	2.73973	42250
Mammalia	Hyaena hyaena	2.19178	40000
Mammalia	Conepatus leuconotus	0.873973	1900
Mammalia	Mephitis mephitis	0.917808	3500
Mammalia	Spilogale putorius	0.416438	600
Mammalia	Aonyx capensis	1	23500
Mammalia	Eira barbara	1.91781	4500
Mammalia	Enhydra lutris	2.66849	25850
Mammalia	Gulo gulo	1.94521	16333.3
Mammalia	Ictonyx striatus	0.832877	910
Mammalia	Lontra canadensis	2	9000
Mammalia	Lutra lutra	1.50137	6750
Mammalia	Martes americana	1	884
Mammalia	Martes foina	1.50137	1700
Mammalia	Martes martes	1.24932	1300
Mammalia	Martes pennanti	1	3175
Mammalia	Martes zibellina	1.24932	1066.7
Mammalia	Meles meles	1	13000
Mammalia	Mustela erminea	0.260274	110.3
Mammalia	Mustela eversmanii	0.873973	1350
Mammalia	Mustela frenata	0.443836	150.6
Mammalia	Mustela lutreola	0.884932	590
Mammalia	Mustela nigripes	1	1021
Mammalia	Mustela nivalis	0.328767	46.9
Mammalia	Mustela putorius	0.854795	809
Mammalia	Neovison vison	0.915068	925
Mammalia	Poecilogale albinucha	1.20274	280
Mammalia	Pteronura brasiliensis	2	24000
Mammalia	Taxidea taxus	0.50137	8000
Mammalia	Vormela peregusna	0.249315	542.5
Mammalia	Nandinia binotata	3	1900
Mammalia	Odobenus rosmarus	4.78082	1012500
Mammalia	Arctocephalus australis	3	110000
Mammalia	Arctocephalus forsteri	5	55000
Mammalia	Arctocephalus galapagoensis	4.00274	45500
Mammalia	Arctocephalus gazella	3.50137	84500
Mammalia	Arctocephalus pusillus	3.49589	127551
Mammalia	Callorhinus ursinus	3	165500
Mammalia	Eumetopias jubatus	4.87671	415000
Mammalia	Neophoca cinerea	3	190000
Mammalia	Otaria flavescens	4.00274	207500
Mammalia	Zalophus californianus	3	180000
Mammalia	Cystophora cristata	3	405000
Mammalia	Erignathus barbatus	4.69041	373000
Mammalia	Halichoerus grypus	4	268000
Mammalia	Histriophoca fasciata	2.87671	90000
Mammalia	Hydrurga leptonyx	3	367750
Mammalia	Leptonychotes weddellii	3.73973	425000
Mammalia	Lobodon carcinophaga	4.00274	250000
Mammalia	Mirounga angustirostris	3	1600000
Mammalia	Mirounga leonina	2.90137	1400000
Mammalia	Monachus monachus	4.00274	275000
Mammalia	Monachus schauinslandi	5	222500
Mammalia	Ommatophoca rossii	3	177000
Mammalia	Pagophilus groenlandicus	4.48493	180000
Mammalia	Phoca largha	3.50411	85000
Mammalia	Phoca vitulina	3	115000
Mammalia	Pusa caspica	5.50411	86000
Mammalia	Pusa hispida	5.00274	90000
Mammalia	Pusa sibirica	5.83288	90000
Mammalia	Bassaricyon gabbii	1.87671	1235
Mammalia	Bassariscus astutus	0.821918	1015
Mammalia	Bassariscus sumichrasti	0.821918	900
Mammalia	Nasua narica	1.95068	3750
Mammalia	Nasua nasua	2	4750
Mammalia	Potos flavus	2.24658	3000
Mammalia	Procyon cancrivorus	1	6270
Mammalia	Procyon lotor	1	6000
Mammalia	Ailuropoda melanoleuca	6.00548	117500
Mammalia	Helarctos malayanus	6.49863	46000
Mammalia	Melursus ursinus	3	100000
Mammalia	Ursus americanus	3.50137	154250
Mammalia	Ursus arctos	3.59726	277500
Mammalia	Ursus maritimus	4.75068	475000
Mammalia	Ursus thibetanus	3	103750
Mammalia	Arctictis binturong	2.53425	12250
Mammalia	Arctogalidia trivirgata	3	2250
Mammalia	Civettictis civetta	1	13666.7
Mammalia	Genetta genetta	4.05205	1866.7
Mammalia	Genetta pardina	4.00274	2000
Mammalia	Genetta tigrina	4.00274	1820
Mammalia	Paradoxurus hermaphroditus	0.934247	3100
Mammalia	Balaena mysticetus	22.4986	100000000
Mammalia	Eubalaena australis	9	45000000
Mammalia	Eubalaena glacialis	8	23000000
Mammalia	Balaenoptera acutorostrata	7.50685	7500000
Mammalia	Balaenoptera borealis	10.0055	20000000
Mammalia	Balaenoptera edeni	8.50411	16000000
Mammalia	Balaenoptera musculus	5.00548	136000000
Mammalia	Balaenoptera physalus	7.4	70000000
Mammalia	Megaptera novaeangliae	4.50137	30000000
Mammalia	Cephalorhynchus commersonii	5.50137	50000
Mammalia	Cephalorhynchus hectori	7.75068	56000
Mammalia	Delphinus delphis	4.80548	80000
Mammalia	Globicephala macrorhynchus	9.50685	2200000
Mammalia	Globicephala melas	6.76712	1060000
Mammalia	Lagenodelphis hosei	7.24932	164000
Mammalia	Lagenorhynchus acutus	6.11233	208000
Mammalia	Lagenorhynchus obliquidens	10.4986	103000
Mammalia	Orcaella brevirostris	5.00274	190000
Mammalia	Orcinus orca	10.3562	3987500
Mammalia	Peponocephala electra	11.7534	206000
Mammalia	Pseudorca crassidens	9.50137	748000
Mammalia	Stenella attenuata	8.1726	112500
Mammalia	Stenella coeruleoalba	7.76438	112500
Mammalia	Steno bredanensis	10	114000
Mammalia	Tursiops truncatus	7.75616	200000
Mammalia	Eschrichtius robustus	8.00548	28500000
Mammalia	Berardius bairdii	12.0082	11380000
Mammalia	Hyperoodon ampullatus	10.0055	6500000
Mammalia	Mesoplodon densirostris	9.00548	1088000
Mammalia	Lipotes vexillifer	8	83500
Mammalia	Pontoporia blainvillei	2.49863	40500
Mammalia	Delphinapterus leucas	4.50411	1430000
Mammalia	Monodon monoceros	6.00274	1250000
Mammalia	Neophocaena phocaenoides	6	32500
Mammalia	Phocoena phocoena	2.89041	52500
Mammalia	Phocoenoides dalli	5.00274	120000
Mammalia	Physeter macrocephalus	8.00548	28500000
Mammalia	Platanista gangetica	10.0055	70000
Mammalia	Antechinomys laniger	0.958904	24
Mammalia	Antechinus agilis	0.90411	18
Mammalia	Antechinus bellus	0.958904	34
Mammalia	Antechinus flavipes	0.945205	45
Mammalia	Antechinus leo	0.958904	54
Mammalia	Antechinus minimus	0.945205	42
Mammalia	Antechinus stuartii	0.780822	27.5
Mammalia	Antechinus swainsonii	0.90411	41
Mammalia	Dasycercus cristicauda	0.863014	115
Mammalia	Dasykaluta rosamondae	0.821918	30
Mammalia	Dasyuroides byrnei	0.652055	105
Mammalia	Dasyurus geoffroii	1	890
Mammalia	Dasyurus hallucatus	0.863014	525
Mammalia	Dasyurus maculatus	0.931507	5500
Mammalia	Dasyurus viverrinus	0.917808	1090
Mammalia	Ningaui ridei	0.794521	8.5
Mammalia	Parantechinus apicalis	0.863014	70
Mammalia	Phascogale calura	0.90411	43
Mammalia	Phascogale tapoatafa	1	193.5
Mammalia	Planigale gilesi	0.657534	6.9
Mammalia	Planigale maculata	0.794521	10
Mammalia	Planigale tenuirostris	0.657534	5.3
Mammalia	Pseudantechinus bilarni	0.493151	28
Mammalia	Pseudantechinus macdonnellensis	0.958904	32.5
Mammalia	Pseudantechinus ningbing	0.90411	17.5
Mammalia	Pseudantechinus woolleyae	0.821918	38
Mammalia	Sarcophilus harrisii	2	6500
Mammalia	Sminthopsis crassicaudata	0.315068	15
Mammalia	Sminthopsis dolichura	0.69863	12.4
Mammalia	Sminthopsis macroura	0.326027	20
Mammalia	Sminthopsis ooldea	0.821918	11
Mammalia	Sminthopsis virginiae	0.630137	34
Mammalia	Caluromys derbianus	0.657534	330
Mammalia	Caluromys philander	0.832877	350
Mammalia	Chironectes minimus	0.832877	700
Mammalia	Didelphis albiventris	1	904
Mammalia	Didelphis aurita	0.465753	850
Mammalia	Didelphis marsupialis	0.487671	1530
Mammalia	Didelphis virginiana	0.50411	3000
Mammalia	Marmosa robinsoni	0.764384	75
Mammalia	Monodelphis brevicaudata	0.493151	90
Mammalia	Monodelphis domestica	0.334247	105
Mammalia	Philander opossum	1.23288	450
Mammalia	Acrobates pygmaeus	0.657534	13
Mammalia	Burramys parvus	0.876712	45
Mammalia	Cercartetus caudatus	1.26027	30
Mammalia	Cercartetus nanus	0.520548	40
Mammalia	Hypsiprymnodon moschatus	1	500
Mammalia	Dendrolagus inustus	1.39726	11400
Mammalia	Dendrolagus matschiei	2.31507	7200
Mammalia	Dorcopsis luctuosa	1.23288	3570
Mammalia	Lagorchestes conspicillatus	0.994521	3000
Mammalia	Lagorchestes hirsutus	0.90411	1310
Mammalia	Lagostrophus fasciatus	1	2100
Mammalia	Macropus agilis	1	16000
Mammalia	Macropus antilopinus	2.19726	49500
Mammalia	Macropus dorsalis	1.16712	11250
Mammalia	Macropus eugenii	0.750685	6500
Mammalia	Macropus fuliginosus	1.83562	28250
Mammalia	Macropus giganteus	1.75068	49500
Mammalia	Macropus parma	1.16164	4250
Mammalia	Macropus parryi	2.0411	16500
Mammalia	Macropus robustus	1.49863	30000
Mammalia	Macropus rufogriseus	1.08219	16200
Mammalia	Macropus rufus	1.41644	55000
Mammalia	Onychogalea fraenata	0.506849	5500
Mammalia	Petrogale assimilis	1.43836	4300
Mammalia	Petrogale concinna	1.17808	1250
Mammalia	Petrogale penicillata	1.47945	6000
Mammalia	Petrogale xanthopus	1.48219	6000
Mammalia	Setonix brachyurus	0.690411	3500
Mammalia	Thylogale billardierii	1.19178	5000
Mammalia	Thylogale stigmatica	0.926027	4100
Mammalia	Thylogale thetis	1.52055	3800
Mammalia	Wallabia bicolor	1.16712	14625
Mammalia	Gymnobelideus leadbeateri	1.30137	127
Mammalia	Petaurus australis	1.9863	572.5
Mammalia	Petaurus breviceps	0.646575	110
Mammalia	Trichosurus caninus	2.46575	3150
Mammalia	Trichosurus vulpecula	0.863014	2395
Mammalia	Wyulda squamicaudata	2	1700
Mammalia	Phascolarctos cinereus	1.76986	9300
Mammalia	Aepyprymnus rufescens	0.912329	3250
Mammalia	Bettongia gaimardi	0.690411	1725
Mammalia	Bettongia lesueur	0.59726	1300
Mammalia	Bettongia penicillata	0.493151	1500
Mammalia	Bettongia tropica	0.824658	1200
Mammalia	Potorous longipes	2.06849	1650
Mammalia	Potorous tridactylus	1.09589	1430
Mammalia	Petauroides volans	1.75068	1350
Mammalia	Pseudocheirus peregrinus	1	850
Mammalia	Tarsipes rostratus	0.457534	9
Mammalia	Lasiorhinus latifrons	1.49863	25500
Mammalia	Vombatus ursinus	2	25500
Mammalia	Atelerix albiventris	0.230137	500
Mammalia	Atelerix frontalis	1	309
Mammalia	Erinaceus concolor	0.583562	719
Mammalia	Erinaceus europaeus	0.693151	750
Mammalia	Hemiechinus auritus	0.583562	342
Mammalia	Dendrohyrax arboreus	1	3000
Mammalia	Heterohyrax brucei	1.35342	2456.7
Mammalia	Procavia capensis	1.36986	3600
Mammalia	Brachylagus idahoensis	0.70137	421.3
Mammalia	Lepus americanus	0.843836	1600
Mammalia	Lepus californicus	0.665753	4175
Mammalia	Lepus capensis	0.624658	2358
Mammalia	Lepus europaeus	0.646575	4175
Mammalia	Lepus timidus	0.728767	4175
Mammalia	Lepus townsendii	0.912329	3035.5
Mammalia	Oryctolagus cuniculus	2	1800
Mammalia	Sylvilagus audubonii	0.449315	900
Mammalia	Sylvilagus bachmani	0.421918	700
Mammalia	Sylvilagus floridanus	0.336986	1150
Mammalia	Sylvilagus nuttallii	0.331507	760
Mammalia	Sylvilagus palustris	0.6	1233
Mammalia	Sylvilagus transitionalis	0.328767	902.6
Mammalia	Ochotona collaris	1	129
Mammalia	Ochotona princeps	0.950685	100
Mammalia	Ochotona pusilla	0.0849315	262.5
Mammalia	Elephantulus intufi	0.917808	52
Mammalia	Elephantulus rufescens	0.136986	58
Mammalia	Macroscelides proboscideus	0.120548	40
Mammalia	Rhynchocyon chrysopygus	0.10411	540
Mammalia	Dromiciops gliroides	2	24.05
Mammalia	Callimico goeldii	1	555
Mammalia	Callithrix argentata	0.832877	343.2
Mammalia	Callithrix humeralifera	0.832877	355.8
Mammalia	Callithrix jacchus	1.30685	255.2
Mammalia	Callithrix pygmaea	1.87397	124
Mammalia	Leontopithecus rosalia	1.49863	654.5
Mammalia	Saguinus fuscicollis	1.49589	456.5
Mammalia	Saguinus geoffroyi	1.50137	499.3
Mammalia	Saguinus imperator	1.49589	518.5
Mammalia	Saguinus midas	1.66575	553.8
Mammalia	Saguinus mystax	1.33151	543.5
Mammalia	Saguinus nigricollis	2.32877	519.2
Mammalia	Saguinus oedipus	1.50137	445.5
Mammalia	Alouatta caraya	3.19726	5462.5
Mammalia	Alouatta palliata	3	7000
Mammalia	Alouatta seniculus	4.0411	6543.2
Mammalia	Aotus trivirgatus	2.24932	800
Mammalia	Ateles belzebuth	4.00274	7535
Mammalia	Ateles fusciceps	4.15068	7000
Mammalia	Ateles geoffroyi	5	7267.5
Mammalia	Ateles paniscus	4.15342	7887.5
Mammalia	Brachyteles arachnoides	7.50137	11170
Mammalia	Cebus albifrons	3.58904	2467.5
Mammalia	Cebus apella	4.66575	2642.5
Mammalia	Cebus capucinus	4.12329	2655
Mammalia	Cebus olivaceus	6	2552.5
Mammalia	Lagothrix lagotricha	7	7650
Mammalia	Saimiri sciureus	2.74795	925
Mammalia	Cercocebus galeritus	6.21096	9467.5
Mammalia	Cercocebus torquatus	2.66575	9492.5
Mammalia	Cercopithecus ascanius	4.49863	3705
Mammalia	Cercopithecus campbelli	3	3600
Mammalia	Cercopithecus cephus	4	3585
Mammalia	Cercopithecus diana	5.37534	4550
Mammalia	Cercopithecus mitis	4.58356	9000
Mammalia	Cercopithecus neglectus	4.4137	5945
Mammalia	Cercopithecus nictitans	4	5465
Mammalia	Cercopithecus pogonias	4	3580
Mammalia	Cercopithecus solatus	4.75068	5405
Mammalia	Chlorocebus aethiops	2.83288	5620
Mammalia	Colobus guereza	4.00274	9950
Mammalia	Colobus polykomos	4.49863	9525
Mammalia	Erythrocebus patas	2.61918	7750
Mammalia	Lophocebus albigena	4	9317.5
Mammalia	Macaca arctoides	3.24932	9275
Mammalia	Macaca fascicularis	3.39178	6362.5
Mammalia	Macaca fuscata	4.06301	8882.5
Mammalia	Macaca maura	5	5575
Mammalia	Macaca mulatta	3.3726	8235
Mammalia	Macaca nemestrina	3.08219	7912.5
Mammalia	Macaca nigra	4.08219	7965
Mammalia	Macaca radiata	3.54795	6755
Mammalia	Macaca silenus	3.91507	7875
Mammalia	Macaca sinica	4	4370
Mammalia	Macaca sylvanus	3.83288	10875
Mammalia	Mandrillus leucophaeus	3.49863	18250
Mammalia	Mandrillus sphinx	3.24932	23000
Mammalia	Miopithecus talapoin	3.82192	1384.5
Mammalia	Nasalis larvatus	4	14617.5
Mammalia	Papio hamadryas	4.14795	18000
Mammalia	Pygathrix nemaeus	4	9720
Mammalia	Semnopithecus entellus	3.18356	13516.5
Mammalia	Theropithecus gelada	3.81096	16200
Mammalia	Trachypithecus cristatus	4.00274	6185
Mammalia	Trachypithecus francoisi	4	7325
Mammalia	Trachypithecus obscurus	4.00274	7080
Mammalia	Trachypithecus vetulus	3.50137	7081.8
Mammalia	Cheirogaleus major	1	395
Mammalia	Cheirogaleus medius	1	380
Mammalia	Microcebus coquereli	0.854795	311.2
Mammalia	Microcebus murinus	0.665753	64.8
Mammalia	Daubentonia madagascariensis	2.41644	2277.5
Mammalia	Galago alleni	0.665753	273
Mammalia	Galago moholi	0.821918	175
Mammalia	Galago senegalensis	0.657534	192.2
Mammalia	Galagoides demidoff	0.70137	60
Mammalia	Galagoides zanzibaricus	0.726027	146.8
Mammalia	Otolemur crassicaudatus	1.35616	1094.5
Mammalia	Otolemur garnettii	1.64384	1300
Mammalia	Gorilla gorilla	7.75068	139842
Mammalia	Homo sapiens	13	62035
Mammalia	Pan paniscus	8.75068	39925
Mammalia	Pan troglodytes	9.24932	44983.5
Mammalia	Pongo pygmaeus	7	64475
Mammalia	Hylobates concolor	8.43836	6852.5
Mammalia	Hylobates hoolock	7.00274	6875
Mammalia	Hylobates lar	7	6810
Mammalia	Hylobates syndactylus	6	10900
Mammalia	Propithecus diadema	3.24932	5550
Mammalia	Propithecus tattersalli	4.49863	3545
Mammalia	Propithecus verreauxi	2.49863	5000
Mammalia	Eulemur coronatus	1.66575	2500
Mammalia	Eulemur fulvus	1.66575	3150
Mammalia	Eulemur macaco	1.50137	2500
Mammalia	Eulemur mongoz	2.18082	2060
Mammalia	Hapalemur griseus	2.41096	1347.5
Mammalia	Lemur catta	1.63014	2555
Mammalia	Varecia rubra	2	3873
Mammalia	Varecia variegata	1.65479	3670
Mammalia	Arctocebus calabarensis	0.764384	257.5
Mammalia	Loris tardigradus	1.0411	238.2
Mammalia	Nycticebus coucang	1.58356	890.5
Mammalia	Nycticebus pygmaeus	0.747945	419
Mammalia	Perodicticus potto	1.49863	1225
Mammalia	Lepilemur mustelinus	1.62192	700
Mammalia	Lepilemur ruficaudatus	1.63014	779
Mammalia	Cacajao calvus	3.29863	3165
Mammalia	Callicebus moloch	2.49863	804
Mammalia	Chiropotes albinasus	4	2910
Mammalia	Chiropotes satanas	4	2942.5
Mammalia	Pithecia pithecia	2.12329	1480
Mammalia	Tarsius bancanus	2.52055	122.5
Mammalia	Tarsius spectrum	1.16438	144.8
Mammalia	Elephas maximus	9.00548	3178000
Mammalia	Loxodonta africana	11.0082	4800000
Mammalia	Aplodontia rufa	2	1125
Mammalia	Cryptomys anselli	1	90
Mammalia	Cryptomys damarensis	1.4	180
Mammalia	Cryptomys hottentotus	1.23288	132.5
Mammalia	Georychus capensis	0.832877	181
Mammalia	Heterocephalus glaber	0.624658	35
Mammalia	Capromys pilorides	0.832877	4683.3
Mammalia	Geocapromys brownii	1	1500
Mammalia	Geocapromys ingrahami	2	660
Mammalia	Castor canadensis	1.75068	20250
Mammalia	Castor fiber	1.75068	25000
Mammalia	Cavia aperea	0.20274	341
Mammalia	Cavia porcellus	0.180822	728
Mammalia	Cavia tschudii	0.169863	637.5
Mammalia	Dolichotis patagonum	0.432877	12500
Mammalia	Galea musteloides	0.180822	337.9
Mammalia	Galea spixii	0.191781	450
Mammalia	Hydrochoerus hydrochaeris	1.24932	55000
Mammalia	Kerodon rupestris	0.413699	950
Mammalia	Chinchilla lanigera	0.657534	642.5
Mammalia	Lagidium peruanum	1	1250
Mammalia	Lagostomus maximus	0.706849	6000
Mammalia	Ctenodactylus gundi	0.873973	288.8
Mammalia	Ctenomys talarum	0.665753	100
Mammalia	Cuniculus paca	1	9000
Mammalia	Dasyprocta leporina	0.528767	3265
Mammalia	Dasyprocta punctata	1.33425	2150
Mammalia	Myoprocta acouchy	0.832877	775
Mammalia	Allactaga elater	0.389041	58.7
Mammalia	Jaculus jaculus	0.89589	55
Mammalia	Napaeozapus insignis	0.70137	25
Mammalia	Sicista betulina	1	8
Mammalia	Zapus hudsonius	0.167123	18
Mammalia	Proechimys guairae	0.232877	400
Mammalia	Proechimys guyannensis	0.405479	356.5
Mammalia	Proechimys semispinosus	0.4	500
Mammalia	Thrichomys apereoides	0.487671	373.5
Mammalia	Coendou prehensilis	1.58356	3900
Mammalia	Erethizon dorsatus	3	8600
Mammalia	Cratogeomys castanops	0.849315	270
Mammalia	Geomys bursarius	0.249315	176.7
Mammalia	Thomomys bottae	0.873973	115.5
Mammalia	Thomomys talpoides	0.975342	104
Mammalia	Chaetodipus fallax	0.454795	18.7
Mammalia	Chaetodipus formosus	1	19
Mammalia	Dipodomys merriami	0.279452	42
Mammalia	Dipodomys nitratoides	0.241096	35.5
Mammalia	Dipodomys ordii	0.167123	57
Mammalia	Liomys adspersus	0.528767	42
Mammalia	Perognathus flavescens	0.230137	9
Mammalia	Perognathus longimembris	0.413699	8
Mammalia	Perognathus parvus	0.273973	20.1
Mammalia	Hystrix africaeaustralis	1.0274	24000
Mammalia	Acomys cahirinus	0.158904	45.2
Mammalia	Acomys russatus	0.249315	54.4
Mammalia	Apodemus agrarius	0.208219	21.5
Mammalia	Apodemus flavicollis	0.142466	29.4
Mammalia	Apodemus sylvaticus	0.194521	23.4
Mammalia	Arvicanthis niloticus	0.123288	110
Mammalia	Arvicola terrestris	0.139726	120
Mammalia	Baiomys taylori	0.120548	8
Mammalia	Chiropodomys gliroides	0.276712	29
Mammalia	Clethrionomys glareolus	0.128767	20.8
Mammalia	Clethrionomys rufocanus	0.169863	29.5
Mammalia	Cricetomys gambianus	0.432877	1500
Mammalia	Cricetus cricetus	0.117808	506.7
Mammalia	Dicrostonyx groenlandicus	0.109589	66
Mammalia	Dicrostonyx richardsoni	0.249315	55
Mammalia	Dicrostonyx torquatus	0.249315	85
Mammalia	Eligmodontia typus	0.134247	21.4
Mammalia	Gerbillus pyramidum	0.20274	37
Mammalia	Grammomys dolichurus	0.2	60
Mammalia	Hydromys chrysogaster	0.446575	850
Mammalia	Hypogeomys antimena	2	1250
Mammalia	Lagurus lagurus	0.10411	20.3
Mammalia	Lasiopodomys brandtii	0.167123	40
Mammalia	Lemmus lemmus	0.0657534	70
Mammalia	Lemniscomys striatus	0.460274	42.3
Mammalia	Leporillus conditor	0.621918	332.5
Mammalia	Mastomys erythroleucus	0.375342	37.8
Mammalia	Meriones crassus	0.167123	35
Mammalia	Meriones libycus	0.249315	100
Mammalia	Meriones shawi	0.279452	185
Mammalia	Meriones unguiculatus	0.117808	53.2
Mammalia	Mesembriomys gouldii	0.194521	900
Mammalia	Mesocricetus auratus	0.131507	105
Mammalia	Mesocricetus brandti	0.112329	174
Mammalia	Micromys minutus	0.109589	6
Mammalia	Microtus agrestis	0.0986301	46
Mammalia	Microtus arvalis	0.10411	27.5
Mammalia	Microtus guentheri	0.164384	51.6
Mammalia	Microtus ochrogaster	0.128767	40
Mammalia	Microtus oeconomus	0.0821918	58
Mammalia	Microtus pennsylvanicus	0.0794521	49
Mammalia	Microtus pinetorum	0.268493	25.5
Mammalia	Microtus subterraneus	0.263014	20
Mammalia	Mus minutoides	0.164384	7.2
Mammalia	Mus musculus	0.115068	20.5
Mammalia	Myopus schisticolor	0.090411	25
Mammalia	Mystromys albicaudatus	0.29863	106
Mammalia	Neotoma albigula	0.230137	209
Mammalia	Neotoma cinerea	0.967123	335.5
Mammalia	Neotoma floridana	0.260274	291
Mammalia	Neotoma lepida	0.208219	236
Mammalia	Neotoma micropus	0.372603	236.3
Mammalia	Notomys alexis	0.205479	35
Mammalia	Notomys mitchellii	0.2	52
Mammalia	Ondatra zibethicus	0.780822	1362
Mammalia	Onychomys leucogaster	0.273973	32.5
Mammalia	Onychomys torridus	0.112329	22
Mammalia	Otomys irroratus	0.224658	146.8
Mammalia	Peromyscus californicus	0.126027	42
Mammalia	Peromyscus crinitus	0.191781	16.5
Mammalia	Peromyscus eremicus	0.353425	25
Mammalia	Peromyscus leucopus	0.2	23
Mammalia	Peromyscus maniculatus	0.134247	20.5
Mammalia	Peromyscus polionotus	0.0767123	14
Mammalia	Peromyscus truei	0.136986	25
Mammalia	Phenacomys intermedius	0.10137	33
Mammalia	Phenacomys ungava	0.10411	27
Mammalia	Phodopus sungorus	0.328767	23.4
Mammalia	Praomys tullbergi	0.224658	30
Mammalia	Psammomys obesus	0.273973	212
Mammalia	Pseudomys australis	0.39726	65
Mammalia	Pseudomys higginsi	0.745205	60.1
Mammalia	Pseudomys shortridgei	0.917808	64
Mammalia	Rattus fuscipes	0.293151	130
Mammalia	Rattus lutreolus	0.216438	115
Mammalia	Rattus norvegicus	0.246575	300
Mammalia	Rattus rattus	0.246575	200
Mammalia	Reithrodon auritus	0.167123	72.2
Mammalia	Reithrodontomys humulis	0.287671	10.3
Mammalia	Reithrodontomys megalotis	0.293151	11
Mammalia	Rhabdomys pumilio	0.115068	51
Mammalia	Rhombomys opimus	0.287671	285
Mammalia	Saccostomus campestris	0.123288	47.4
Mammalia	Scotinomys teguina	0.0931507	11.2
Mammalia	Sigmodon hispidus	0.109589	185
Mammalia	Tachyoryctes splendens	0.410959	220
Mammalia	Tatera afra	0.416438	74.8
Mammalia	Tatera indica	0.210959	146.7
Mammalia	Tatera valida	0.271233	113
Mammalia	Taterillus gracilis	0.249315	51.9
Mammalia	Thallomys paedulcus	0.29863	80
Mammalia	Thamnomys venustus	0.227397	65
Mammalia	Tylomys nudicaudus	0.224658	280
Mammalia	Myocastor coypus	0.416438	7850
Mammalia	Eliomys quercinus	1	82.5
Mammalia	Muscardinus avellanarius	0.917808	27.3
Mammalia	Myoxus glis	0.882192	125
Mammalia	Octodon degus	0.49863	235
Mammalia	Pedetes capensis	2.83288	3500
Mammalia	Ammospermophilus harrisii	0.873973	126
Mammalia	Ammospermophilus leucurus	1	105
Mammalia	Callospermophilus lateralis	1.74521	157.6
Mammalia	Callospermophilus saturatus	0.917808	275
Mammalia	Cynomys gunnisoni	1	900
Mammalia	Cynomys ludovicianus	2	1125
Mammalia	Funambulus pennantii	0.641096	147.7
Mammalia	Glaucomys sabrinus	0.575342	149
Mammalia	Glaucomys volans	0.575342	65.4
Mammalia	Ictidomys tridecemlineatus	0.969863	172.7
Mammalia	Marmota bobak	3	7300
Mammalia	Marmota caligata	2.48767	4300
Mammalia	Marmota flaviventris	2	3500
Mammalia	Marmota marmota	2	3500
Mammalia	Marmota monax	1.50137	4000
Mammalia	Marmota vancouverensis	3.24932	4750
Mammalia	Paraxerus cepapi	0.506849	216
Mammalia	Paraxerus poensis	0.350685	134
Mammalia	Poliocitellus franklinii	0.89589	459
Mammalia	Ratufa bicolor	2.95342	2000
Mammalia	Sciurus aberti	0.89589	702.5
Mammalia	Sciurus carolinensis	0.939726	533
Mammalia	Sciurus griseus	0.873973	425
Mammalia	Sciurus niger	0.967123	800
Mammalia	Sciurus vulgaris	0.810959	600
Mammalia	Spermophilus citellus	0.860274	217
Mammalia	Tamias amoenus	1	48.2
Mammalia	Tamias minimus	1	44.1
Mammalia	Tamias quadrimaculatus	0.928767	86.5
Mammalia	Tamias quadrivittatus	0.873973	70
Mammalia	Tamias ruficaudus	0.917808	75
Mammalia	Tamias sibiricus	0.958904	85
Mammalia	Tamias striatus	0.512329	96
Mammalia	Tamias townsendii	0.967123	75
Mammalia	Tamiasciurus hudsonicus	0.936986	200
Mammalia	Urocitellus beldingi	1	290
Mammalia	Urocitellus richardsonii	0.917808	342.5
Mammalia	Xerospermophilus tereticaudus	0.890411	163.3
Mammalia	Xerus erythropus	1	600
Mammalia	Xerus inauris	1	588
Mammalia	Thryonomys swinderianus	1	6600
Mammalia	Blarina brevicauda	0.126027	21.6
Mammalia	Blarina hylophaga	0.230137	14.5
Mammalia	Crocidura leucodon	0.260274	11
Mammalia	Crocidura russula	0.205479	11.6
Mammalia	Crocidura suaveolens	0.479452	7.7
Mammalia	Cryptotis parva	0.109589	4.5
Mammalia	Neomys anomalus	0.290411	15
Mammalia	Neomys fodiens	0.290411	15
Mammalia	Sorex araneus	0.542466	9
Mammalia	Sorex arcticus	1	8.2
Mammalia	Sorex cinereus	0.421918	4.3
Mammalia	Sorex fumeus	0.832877	7.5
Mammalia	Sorex minutus	0.832877	7.2
Mammalia	Sorex monticolus	1	6
Mammalia	Sorex ornatus	1	5.6
Mammalia	Sorex palustris	0.246575	12
Mammalia	Suncus etruscus	1	2.1
Mammalia	Suncus murinus	0.0986301	45.9
Mammalia	Condylura cristata	0.832877	55.3
Mammalia	Galemys pyrenaicus	2	57.5
Mammalia	Parascalops breweri	0.821918	62.5
Mammalia	Scalopus aquaticus	0.917808	90
Mammalia	Talpa europaea	0.49863	92.5
Mammalia	Dryolestes (min)	4	130
Mammalia	Dryolestes (max)	6	130
Mammalia	dryolestoides (min)	3	25.01
Mammalia	dryolestoides (max)	5	25.01
Mammalia	palaeoxonodon (min)	2	16.88
Mammalia	palaeoxonodon (max)	4	16.88
Mammalia	multituberculate (min)	4	45
Mammalia	multituberculate (max)	6	45

## Sheet: Figure 4
Taxon	Specimen	Age group	Texture sample	PC1 score	PC2 score
morganucodon	bd2	juvenile	1	-3.9799	-1.8191
morganucodon	bd2	juvenile	2	-3.2232	-2.7161
morganucodon	bd2	juvenile	3	4.1788	-4.7848
morganucodon	bd2	juvenile	4	-0.14965	-0.97399
morganucodon	bd2	juvenile	5	-0.29992	-1.3117
morganucodon	bd2	juvenile	6	0.94015	-1.5188
morganucodon	bd2	juvenile	7	-1.1294	-1.0634
morganucodon	bd2	juvenile	8	2.8481	-0.16965
morganucodon	bd10	juvenile	1	5.2979	1.6497
morganucodon	bd10	juvenile	2	2.6815	2.1595
morganucodon	bd10	juvenile	3	2.4038	3.1537
morganucodon	bd10	juvenile	4	1.3169	0.93823
morganucodon	bd10	juvenile	5	4.6925	1.7387
morganucodon	bd10	juvenile	6	3.3262	2.671
morganucodon	bd10	juvenile	7	2.9136	1.4321
morganucodon	bd10	juvenile	8	4.5726	1.7516
morganucodon	l3003	juvenile	1	-0.73381	1.484
morganucodon	bd10	juvenile	2	-2.865	0.37896
morganucodon	bd10	juvenile	3	-1.1729	3.1744
morganucodon	bd10	juvenile	4	-0.55117	1.5996
morganucodon	bd10	juvenile	5	-1.4387	2.0085
morganucodon	bd10	juvenile	6	-3.3514	-0.18413
morganucodon	bd10	juvenile	7	-2.7549	-0.35137
morganucodon	bd10	juvenile	8	-1.942	1.1896
morganucodon	m96075	juvenile	2	0.63578	1.7102
morganucodon	m96075	juvenile	3	-1.0001	1.7843
morganucodon	m96075	juvenile	4	-3.9277	0.87795
morganucodon	m96075	juvenile	5	0.15242	1.582
morganucodon	m96075	juvenile	6	-1.9521	1.1775
morganucodon	m96075	juvenile	7	-3.5902	0.39449
morganucodon	m96075	juvenile	8	-1.6529	1.2294
kuehneotherium	m20982	juvenile	1	3.7343	-0.25935
kuehneotherium	m20982	juvenile	2	3.8238	-2.8142
kuehneotherium	m20982	juvenile	3	4.7708	-1.6306
kuehneotherium	m20982	juvenile	4	-1.371	0.83234
kuehneotherium	m20982	juvenile	5	-1.9996	-0.20281
kuehneotherium	m20982	juvenile	6	1.9151	-1.0674
kuehneotherium	m20982	juvenile	7	0.89316	-0.95715
kuehneotherium	m20982	juvenile	8	1.5976	-0.14931
kuehneotherium	m27538	juvenile	1	-2.7223	-2.1008
kuehneotherium	m27538	juvenile	2	-3.5267	-1.9733
kuehneotherium	m27538	juvenile	3	-2.1856	-0.29716
kuehneotherium	m27538	juvenile	4	-4.2592	-0.58181
kuehneotherium	m27538	juvenile	5	-4.6244	-0.82057
kuehneotherium	m27538	juvenile	6	-3.2537	-0.53467
kuehneotherium	m27538	juvenile	7	-4.1195	-0.89805
kuehneotherium	m27538	juvenile	8	-3.5873	0.13018
kuehneotherium	sy141	juvenile	1	-1.7274	0.75356
kuehneotherium	sy141	juvenile	2	-0.81193	-0.38857
kuehneotherium	sy141	juvenile	3	0.33138	2.0912
kuehneotherium	sy141	juvenile	4	-1.2632	0.75171
kuehneotherium	sy141	juvenile	5	-1.1761	0.8528
kuehneotherium	sy141	juvenile	6	-1.027	1.1536
morganucodon	bd2	adult	1	-3.2422	-1.7855
morganucodon	bd2	adult	2
morganucodon	bd2	adult	3
morganucodon	bd2	adult	4
morganucodon	bd2	adult	5
morganucodon	bd2	adult	6
morganucodon	bd2	adult	7
morganucodon	bd2	adult	8
morganucodon	bd10	adult	1
morganucodon	bd10	adult	2
morganucodon	bd10	adult	3
morganucodon	bd10	adult	4
morganucodon	bd10	adult	5
morganucodon	bd10	adult	6
morganucodon	bd10	adult	7
morganucodon	bd10	adult	8
morganucodon	bd10	adult	1
morganucodon	bd10	adult	2
morganucodon	bd10	adult	3
morganucodon	bd10	adult	4
morganucodon	bd10	adult	5
morganucodon	bd10	adult	6
morganucodon	bd10	adult	7
morganucodon	bd10	adult	8
morganucodon	m96075	adult	1
morganucodon	m96075	adult	2
morganucodon	m96075	adult	3
morganucodon	m96075	adult	4
morganucodon	m96075	adult	5
morganucodon	m96075	adult	6
morganucodon	m96075	adult	7
morganucodon	m96075	adult	8
kuehneotherium	m20982	adult	1
kuehneotherium	m20982	adult	2
kuehneotherium	m20982	adult	3
kuehneotherium	m20982	adult	4
kuehneotherium	m20982	adult	5
kuehneotherium	m20982	adult	6
kuehneotherium	m20982	adult	7
kuehneotherium	m20982	adult	8
kuehneotherium	m27538	adult	1
kuehneotherium	m27538	adult	2
kuehneotherium	m27538	adult	3
kuehneotherium	m27538	adult	4
kuehneotherium	m27538	adult	5
kuehneotherium	m27538	adult	6
kuehneotherium	m27538	adult	7
kuehneotherium	m27538	adult	8
kuehneotherium	sy141	adult	7
kuehneotherium	sy141	adult	8
kuehneotherium	sy141	adult	1
kuehneotherium	sy141	adult	2
kuehneotherium	sy141	adult	3
kuehneotherium	sy141	adult	4
Borealestes	m36541	Juvenile	1	-3.2142	0.20553
Borealestes	m36541	Juvenile	2	-1.2234	-0.81313
Borealestes	m36541	Juvenile	3	3.6959	1.2001
Borealestes	m36541	Juvenile	4	-1.6418	1.3035
Borealestes	m36541	Juvenile	5	1.2939	-2.9079
Borealestes	m36541	Juvenile	6	7.0157	1.8996
Borealestes	m36541	Juvenile	7	-0.58717	-0.081115
Borealestes	m36541	Juvenile	8	-0.54752	0.035806
Borealestes	m36541	adult	1	-2.5456	-0.77551
Borealestes	m36541	adult	2	-4.6303	1.0279
Borealestes	m36541	adult	3	-2.7588	-0.75532
Borealestes	m36541	adult	4	3.3944	-2.7994
Borealestes	m36541	adult	5	0.99301	-0.4917
Borealestes	m36541	adult	6	2.0014	0.62577
Borealestes	m36541	adult	7	-1.1185	2.5081
Borealestes	m36541	adult	8	-0.12709	-0.18217
Krusatodon	m46531	juvenile	1	1.9025	1.2357
Krusatodon	m46531	juvenile	2	1.2506	1.5239
Krusatodon	m46531	juvenile	3	1.4085	2.4382
Krusatodon	m46531	juvenile	4	1.9379	-0.21405
Krusatodon	m46531	juvenile	5	2.0305	0.95032
Krusatodon	m46531	juvenile	6	2.7955	0.052429
Krusatodon	m46531	juvenile	7	2.6339	0.22198
Krusatodon	m46809	juvenile	1	2.6041	-0.53391
Krusatodon	m46810	juvenile	2	-2.9474	0.35423
Krusatodon	m46811	juvenile	3	-3.522	0.26461
Krusatodon	m46812	juvenile	4	-2.9818	-0.65999
Krusatodon	m46813	juvenile	5	-3.4186	0.75705
Krusatodon	m46814	juvenile	6	-4.4847	-0.32865
Krusatodon	m46815	juvenile	7	-4.5851	2.7443
Krusatodon	m46531	adult	1	3.2214	-0.093433
Krusatodon	m46531	adult	2	3.2607	-0.26376
Krusatodon	m46531	adult	3	3.4821	-0.31442
Krusatodon	m46531	adult	4	3.3707	-0.83356
Krusatodon	m46531	adult	5	3.0651	-0.77695
Krusatodon	m46531	adult	6	3.2404	0.24021
Krusatodon	m46531	adult	7	3.4859	-0.75808
Krusatodon	m46809	adult	1	3.5672	-0.86943
Krusatodon	m46810	adult	2	-3.2079	-0.75645
Krusatodon	m46811	adult	3	-3.9102	-0.23184
Krusatodon	m46812	adult	4	-3.4144	-1.3733
Krusatodon	m46813	adult	5	-3.8468	-0.72942
Krusatodon	m46814	adult	6	-3.8369	-0.54343
Krusatodon	m46815	adult	7	-3.1009	-1.5021
Haldanodon	gui mam 3171	juvenile	1	-1.5096	-0.91854
Haldanodon	gui mam 3171	juvenile	2	1.1398	-0.72017
Haldanodon	gui mam 3171	juvenile	3	-3.2481	0.051615
Haldanodon	gui mam 3171	juvenile	4	-1.4517	-0.13222
Haldanodon	gui mam 3171	juvenile	5	-0.15708	-1.1099
Haldanodon	gui mam 3171	juvenile	6	-0.93511	-1.2096
Haldanodon	gui mam 3171	juvenile	7	-1.2545	-1.0927
Haldanodon	gui mam 3171	juvenile	8	-0.83288	-1.4748
Haldanodon	gui mam 3209	juvenile	1	-1.1727	-0.99972
Haldanodon	gui mam 3210	juvenile	2	-2.1478	-0.18845
Haldanodon	gui mam 3211	juvenile	3	-2.5883	0.51537
Haldanodon	gui mam 3212	juvenile	4	-1.8103	-0.063106
Haldanodon	gui mam 3213	juvenile	5	-2.9119	0.44906
Haldanodon	gui mam 3214	juvenile	6	-2.3686	-0.41921
Haldanodon	gui mam 3215	juvenile	7	-1.4624	-0.64037
Haldanodon	gui mam 3216	juvenile	8	-1.4392	0.22571
Haldanodon	gui mam 3282	juvenile	1	-2.6203	-0.65926
Haldanodon	gui mam 3282	juvenile	2	-2.2768	-0.25583
Haldanodon	gui mam 3282	juvenile	3	0.19974	-0.39954
Haldanodon	gui mam 3282	juvenile	4	4.0202	0.40106
Haldanodon	gui mam 3282	juvenile	5	-1.1246	-0.54954
Haldanodon	gui mam 3282	juvenile	6	4.0202	0.40106
Haldanodon	gui mam 3282	juvenile	7	3.9409	0.43499
Haldanodon	gui mam 3282	juvenile	8	-1.0021	-0.29691
Haldanodon	gui mam 3171	adult	1	1.6095	-0.894
Haldanodon	gui mam 3171	adult	2	-0.060508	3.1081
Haldanodon	gui mam 3171	adult	3	-4.5208	-0.80447
Haldanodon	gui mam 3171	adult	4	0.15741	0.47357
Haldanodon	gui mam 3171	adult	5	-0.94917	-1.4812
Haldanodon	gui mam 3171	adult	6	0.94362	-1.1267
Haldanodon	gui mam 3171	adult	7	-0.87132	-1.5101
Haldanodon	gui mam 3171	adult	8	1.1842	-1.2514
Haldanodon	gui mam 3209	adult	1	-0.30342	0.036461
Haldanodon	gui mam 3210	adult	2	-2.4689	0.59266
Haldanodon	gui mam 3211	adult	3	-1.2045	2.6965
Haldanodon	gui mam 3212	adult	4	-0.077485	0.49943
Haldanodon	gui mam 3213	adult	5	-2.3458	1.0438
Haldanodon	gui mam 3214	adult	6	0.46872	5.666
Haldanodon	gui mam 3215	adult	7	-3.3063	0.56093
Haldanodon	gui mam 3216	adult	8	-0.72314	3.0208
Haldanodon	gui mam 3282	adult	1	0.6923	-0.31491
Haldanodon	gui mam 3282	adult	2	0.7047	-0.34786
Haldanodon	gui mam 3282	adult	3	2.9841	-0.35178
Haldanodon	gui mam 3282	adult	4	7.7754	-0.060521
Haldanodon	gui mam 3282	adult	5	0.1565	0.094999
Haldanodon	gui mam 3282	adult	6	7.7754	-0.060521
Haldanodon	gui mam 3282	adult	7	7.9125	-0.27291
Haldanodon	gui mam 3282	adult	8	3.4604	-0.66572
Dryolestes	gui mam 1191	juvenile	1	3.7175	0.15053
Dryolestes	gui mam 1191	juvenile	2	2.8697	-1.3413
Dryolestes	gui mam 1191	juvenile	3	2.6895	-0.086653
Dryolestes	gui mam 1191	juvenile	4	6.8199	0.84865
Dryolestes	gui mam 1191	juvenile	5	4.4625	-1.7459				3.875
Dryolestes	gui mam 1191	juvenile	6	5.3066	-2.2654
Dryolestes	gui mam 1191	juvenile	7	4.3158	-1.5364
Dryolestes	gui mam 1191	juvenile	8	4.5199	-1.0824
Dryolestes	gui mam 1142	juvenile	1	3.7241	0.26028
Dryolestes	gui mam 1142	juvenile	2	4.053	-1.0091
Dryolestes	gui mam 1142	juvenile	3	4.1209	-0.58977
Dryolestes	gui mam 1142	juvenile	4	2.7776	0.14764
Dryolestes	gui mam 1142	juvenile	5	2.1209	-0.82353
Dryolestes	gui mam 1142	juvenile	6	3.5296	0.40799
Dryolestes	gui mam 1142	juvenile	7	2.8805	0.60766
Dryolestes	gui mam 1142	juvenile	8	3.4019	-1.1238
Dryolestes	gui mamm 1190	juvenile	1	0.48205	-1.5489
Dryolestes	gui mamm 1190	juvenile	2	2.7591	-0.41753
Dryolestes	gui mamm 1190	juvenile	3	1.6848	0.70907
Dryolestes	gui mamm 1190	juvenile	4	2.723	0.8512
Dryolestes	gui mamm 1190	juvenile	5	0.25178	2.081
Dryolestes	gui mamm 1190	juvenile	6	0.25178	2.081
Dryolestes	gui mamm 1190	juvenile	7	1.3045	1.3993
Dryolestes	gui mamm 1190	juvenile	8	-0.17926	3.2797
Dryolestes	gui mamm 1173	juvenile	1	-0.29078	2.3776
Dryolestes	gui mamm 1174	juvenile	2	0.24855	3.225
Dryolestes	gui mamm 1175	juvenile	3	-0.5602	3.2142
Dryolestes	gui mamm 1176	juvenile	4	-0.53934	2.9167
Dryolestes	gui mamm 1177	juvenile	5	-1.6167	2.6124
Dryolestes	gui mamm 1178	juvenile	6	-0.61118	2.9583
Dryolestes	gui mamm 1179	juvenile	7	0.42045	5.208
Dryolestes	gui mam 1191	adult	1	-1.8906	-0.92241
Dryolestes	gui mam 1191	adult	2	-2.3319	-1.1082
Dryolestes	gui mam 1191	adult	3	0.47227	-0.75403
Dryolestes	gui mam 1191	adult	4	-1.2871	-0.78731
Dryolestes	gui mam 1191	adult	5	-2.0226	-1.5222
Dryolestes	gui mam 1191	adult	6	-2.9308	-1.7072
Dryolestes	gui mam 1191	adult	7	-2.1773	-0.85432
Dryolestes	gui mam 1191	adult	8	-2.6746	-0.94018
Dryolestes	gui mam 1142	adult	1	-2.6684	-1.022
Dryolestes	gui mam 1142	adult	2	-2.517	-1.2349
Dryolestes	gui mam 1142	adult	3	-1.8461	-2.2488
Dryolestes	gui mam 1142	adult	4	-0.82702	-2.2139
Dryolestes	gui mam 1142	adult	5	-1.0043	-2.1956
Dryolestes	gui mam 1142	adult	6	-0.025484	-0.40186
Dryolestes	gui mam 1142	adult	7	-0.58605	-0.61584
Dryolestes	gui mam 1142	adult	8	-1.0996	-1.4324
Dryolestes	gui mamm 1190	adult	1	-3.1008	-1.7857
Dryolestes	gui mamm 1190	adult	2	-4.163	-1.732
Dryolestes	gui mamm 1190	adult	3	-1.6462	-0.17847
Dryolestes	gui mamm 1190	adult	4	0.55421	0.73456
Dryolestes	gui mamm 1190	adult	5	-1.3161	-0.35295
Dryolestes	gui mamm 1190	adult	6	-2.7884	-1.0803
Dryolestes	gui mamm 1190	adult	7	-1.2374	-0.64327
Dryolestes	gui mamm 1190	adult	8	-3.7977	0.54205
Dryolestes	gui mamm 1173	adult	1	-3.5022	0.28296
Dryolestes	gui mamm 1174	adult	2	-3.0472	0.79864
Dryolestes	gui mamm 1175	adult	3	-3.8417	0.58514
Dryolestes	gui mamm 1176	adult	4	-3.296	0.55915
Dryolestes	gui mamm 1177	adult	5	-3.8469	0.074219
Dryolestes	gui mamm 1178	adult	6	-3.4973	-0.14857
Dryolestes	gui mamm 1179	adult	7	-3.6949	0.54009
multituberculate	gui mam 4202	juvenile	1	-4.1693	0.2978
multituberculate	gui mam 4202	juvenile	2	-4.685	1.9888
multituberculate	gui mam 4202	juvenile	3	-4.323	0.63815
multituberculate	gui mam 4202	juvenile	4	-2.0026	-0.41831
multituberculate	gui mam 4202	juvenile	5	-1.5595	0.5048
multituberculate	gui mam 4202	juvenile	6	-3.0532	1.3564
multituberculate	gui mam 4202	juvenile	7	-2.6012	0.64201
multituberculate	gui mam 4202	juvenile	8	-2.6711	-0.3104
multituberculate	gui mam 4201	juvenile	1	4.3774	1.0832
multituberculate	gui mam 4201	juvenile	2	3.5856	2.7836
multituberculate	gui mam 4201	juvenile	3	2.2498	2.6242
multituberculate	gui mam 4201	juvenile	4	2.1173	1.3384
multituberculate	gui mam 4201	juvenile	5	-1.2848	1.8238
multituberculate	gui mam 4201	juvenile	6	1.903	2.7443
multituberculate	gui mam 4201	juvenile	7	1.4054	2.0718
multituberculate	gui mam 4201	juvenile	8	1.5541	1.4692
multituberculate	gui mam 4209	juvenile	1	-2.2415	-0.37171
multituberculate	gui mam 4209	juvenile	2	-3.4592	0.45557
multituberculate	gui mam 4209	juvenile	3	-3.5717	0.19577
multituberculate	gui mam 4209	juvenile	4	-3.8514	-0.28269
multituberculate	gui mam 4209	juvenile	5	-1.8161	-2.7578
multituberculate	gui mam 4209	juvenile	6	-2.661	0.75752
multituberculate	gui mam 4209	juvenile	7	-2.1927	-1.0959
multituberculate	gui mam 4209	juvenile	8	-2.9534	-0.11945
multituberculate	gui mam 4202	adult	1	3.3203	1.7681
multituberculate	gui mam 4202	adult	2	2.622	0.10789
multituberculate	gui mam 4202	adult	3	2.529	-2.7403
multituberculate	gui mam 4202	adult	4	3.0899	0.15628
multituberculate	gui mam 4202	adult	5	2.8656	-0.062375
multituberculate	gui mam 4202	adult	6	2.7769	-0.67699
multituberculate	gui mam 4202	adult	7	2.8193	-0.923
multituberculate	gui mam 4202	adult	8	3.3687	-0.4213
multituberculate	gui mam 4201	adult	1	-3.3869	-0.21375
multituberculate	gui mam 4201	adult	2	-2.9574	-1.5741
multituberculate	gui mam 4201	adult	3	-2.2102	0.10597
multituberculate	gui mam 4201	adult	4	2.9058	-1.0741
multituberculate	gui mam 4201	adult	5	-2.3961	-1.3035
multituberculate	gui mam 4201	adult	6	-2.8785	-0.76189
multituberculate	gui mam 4201	adult	7	-2.7639	-0.59756
multituberculate	gui mam 4201	adult	8	-2.9506	-1.2992
multituberculate	gui mam 4209	adult	1	2.7268	-0.85496
multituberculate	gui mam 4209	adult	2	3.0013	-0.40591
multituberculate	gui mam 4209	adult	3	3.2038	-1.0465
multituberculate	gui mam 4209	adult	4	3.1134	-0.88283
multituberculate	gui mam 4209	adult	5	3.3072	-1.3321
multituberculate	gui mam 4209	adult	6	3.3368	-1.3784
multituberculate	gui mam 4209	adult	7	3.3146	-0.92762
multituberculate	gui mam 4209	adult	8	3.1461	-1.0807
Macropus	30	juvenile	1	-2.4711	0.6845
Macropus	3	juvenile	1	-2.8176	-0.61203
Macropus	4	juvenile	1	-3.5265	-0.18615
Macropus	9	juvenile	1	-3.2499	-0.10096
Macropus	18	juvenile	1	-3.8096	0.21389
Macropus	23	juvenile	1	-3.5167	-0.20062
Macropus	24	juvenile	1	-3.5904	-0.20684
Macropus	27	juvenile	1	-3.6108	0.10407
Macropus	30	adult	1	2.7903	-1.0969
Macropus	3	adult	1	4.5142	1.6494
Macropus	4	adult	1	3.6312	0.22852
Macropus	9	adult	1	3.0113	0.1964
Macropus	18	adult	1	3.1767	-1.252
Macropus	23	adult	1	3.3878	-0.39878
Macropus	24	adult	1	2.7875	1.1051
Macropus	27	adult	1	2.9658	-1.1768
Lutra	480001	juvenile	1	-2.5988	-0.54204
Lutra	4800014	juvenile	1	-2.5611	-0.5821
Lutra	487009	juvenile	1	-2.4999	-0.87166
Lutra	500013	juvenile	1	-2.6647	-0.62156
Lutra	500027	juvenile	1	-1.7966	0.25036
Lutra	620002	juvenile	1	-2.5623	-0.51621
Lutra	480001	adult	1	0.79564	0.39303
Lutra	4800014	adult	1	-0.68767	0.71942
Lutra	487009	adult	1	0.23846	3.406
Lutra	500013	adult	1	5.1252	0.4131
Lutra	500027	adult	1	4.2571	0.2961
Lutra	620002	adult	1	4.9545	-2.3444
ursus	X09056_L13210	Juvenile	1	-1.8029	0.23419
ursus	X09573_L13089	Juvenile	1	0.066531	1.074
ursus	X12393_L32717_11f	Juvenile	1	-1.3557	-0.10861
ursus	X00734_L03753	Juvenile	1	-4.1513	-0.40576
ursus	X03292_L10072_8F	Juvenile	1	-4.4414	-1.0438
ursus	X09573_L13089_7M	Juvenile	1	-4.4049	-0.6445
ursus	X03292_L10072_11f	Juvenile	1	-1.2532	-0.49871
ursus	X12393_L32717_11f	Juvenile	1	-1.1204	-1.0931
ursus	X09056_L13210_2M	Juvenile	1	-1.4822	-0.82383
ursus	X09056_L13210_2F	Juvenile	1	-1.8294	-1.6862
ursus	X09056_L13210_11F	Juvenile	1	-1.7273	-1.3634
ursus	X09056_L13210_2M	Juvenile	1	-1.4426	-1.3688
ursus	X09056_L13210	adult	1	3.2186	0.9543
ursus	X09573_L13089	adult	1	3.1401	1.5085
ursus	X12393_L32717_11f	adult	1	2.6128	0.52395
ursus	X00734_L03753	adult	1	-1.0373	2.8128
ursus	X03292_L10072_8F	adult	1	-0.22398	3.4031
ursus	X09573_L13089_7M	adult	1	-1.5992	1.0263
ursus	X03292_L10072_11f	adult	1	1.0094	-0.93902
ursus	X12393_L32717_11f	adult	1	2.1973	-0.67911
ursus	X09056_L13210_2M	adult	1	1.2101	0.93306
ursus	X09056_L13210_2F	adult	1	5.3109	-1.137
ursus	X09056_L13210_11F	adult	1	5.5304	-1.1813
ursus	X09056_L13210_2M	adult	1	4.2757	-0.92037
Macaca	k14	juvenile	1	2.5932	0.94833
Macaca	k14	juvenile	2	0.56007	0.15732
Macaca	k14	juvenile	3	-0.50079	-0.39507
Macaca	k14	juvenile	4	-0.67028	-0.51524
Macaca	k14	juvenile	5	1.9162	2.4617
Macaca	k14	juvenile	6	-0.7858	-1.3678
Macaca	k14	juvenile	7	1.0224	0.42347
Macaca	k14	juvenile	8	1.8136	2.2872
Macaca	k16	juvenile	1	0.34912	-2.9641
Macaca	k16	juvenile	2	1.776	-2.4075
Macaca	k16	juvenile	3	1.7376	-0.69414
Macaca	k16	juvenile	4	0.67343	-3.5385
Macaca	k16	juvenile	5	1.7999	-1.1376
Macaca	k16	juvenile	6	1.2265	-1.198
Macaca	k16	juvenile	7	1.8076	-1.1855
Macaca	k16	juvenile	8	2.3671	0.48933
Macaca	k23	juvenile	1	2.111	1.6527
Macaca	k23	juvenile	2	2.0141	0.4266
Macaca	k23	juvenile	3	2.5996	1.036
Macaca	k23	juvenile	4	2.0684	2.1103
Macaca	k23	juvenile	5	0.21509	-1.2309
Macaca	k23	juvenile	6	0.55318	0.014725
Macaca	k23	juvenile	7	2.1358	0.11832
Macaca	k23	juvenile	8	1.2915	-0.1169
Macaca	k24	juvenile	1	1.7387	0.25683
Macaca	k24	juvenile	2	3.8372	1.9801
Macaca	k24	juvenile	3	3.1582	2.3841
Macaca	k24	juvenile	4	3.5753	1.9603
Macaca	k24	juvenile	5	4.7625	2.7797
Macaca	k24	juvenile	6	3.4398	1.9014
Macaca	k24	juvenile	7	0.91376	-2.6861
Macaca	k24	juvenile	8	1.578	-2.3786
Macaca	k39	juvenile	1	2.6411	-0.93331
Macaca	k39	juvenile	2	3.3123	0.49164
Macaca	k39	juvenile	3	1.4714	-1.0839
Macaca	k39	juvenile	4	2.9773	-1.0274
Macaca	k39	juvenile	5	3.7345	-0.15745
Macaca	k39	juvenile	6	3.8268	-0.21787
Macaca	k39	juvenile	7	3.673	-1.1107
Macaca	k39	juvenile	8	2.3417	-2.8485
Macaca	k49	juvenile	1	2.4342	0.27849
Macaca	k49	juvenile	2	1.6155	-0.078186
Macaca	k49	juvenile	3	0.43723	0.25682
Macaca	k49	juvenile	4	1.8533	2.3274
Macaca	k49	juvenile	5	1.8179	0.5942
Macaca	k49	juvenile	6	1.9665	1.1414
Macaca	k49	juvenile	7	1.9401	-0.90059
Macaca	k49	juvenile	8	2.2737	-0.89963
Macaca	l10	juvenile	1	2.8847	0.13543
Macaca	l10	juvenile	2	4.5098	0.98079
Macaca	l10	juvenile	3	2.8146	-0.037184
Macaca	l10	juvenile	4	3.477	0.921
Macaca	l10	juvenile	5	3.1299	-0.70398
Macaca	l10	juvenile	6	3.5699	-0.045776
Macaca	l10	juvenile	7	3.9309	-0.13814
Macaca	l10	juvenile	8	4.9862	-0.25728
Macaca	l14	juvenile	1	-0.51077	-3.8268
Macaca	l14	juvenile	2	1.8876	1.0489
Macaca	l14	juvenile	3	2.007	-2.8708
Macaca	l14	juvenile	4	2.7446	-2.4259
Macaca	l14	juvenile	5	2.6405	-3.049
Macaca	l14	juvenile	6	2.2131	-1.4159
Macaca	l14	juvenile	7	1.8155	-1.9386
Macaca	l14	juvenile	8	0.12536	-2.5739
Macaca	l59	juvenile	1	3.6182	-1.3881
Macaca	l59	juvenile	2	5.6584	0.88059
Macaca	l59	juvenile	3	3.9142	-2.3068
Macaca	l59	juvenile	4	4.0612	-1.3407
Macaca	l59	juvenile	5	4.3464	1.0152
Macaca	l59	juvenile	6	3.8405	-0.36674
Macaca	l59	juvenile	7	3.1376	-1.0537
Macaca	l59	juvenile	8	4.3025	-1.0433
Macaca	l72	juvenile	1	0.043752	-0.30397
Macaca	l72	juvenile	2	2.2485	-0.46681
Macaca	l72	juvenile	3	0.64981	-2.1193
Macaca	l72	juvenile	4	-0.56021	-3.2265
Macaca	l72	juvenile	5	0.54295	-1.4756
Macaca	l72	juvenile	6	0.76493	-2.1067
Macaca	l72	juvenile	7	0.5673	-2.4632
Macaca	l72	juvenile	8	1.2717	-2.458
Macaca	k14	juvenile	1	0.36668	2.1517
Macaca	k14	juvenile	2	-0.8642	1.0355
Macaca	k14	juvenile	3	-2.671	-0.49413
Macaca	k14	juvenile	4	-1.6723	0.52886
Macaca	k14	juvenile	5	-2.4664	-0.12989
Macaca	k14	juvenile	6	-3.5206	-0.45874
Macaca	k14	juvenile	7	-1.9084	0.53623
Macaca	k14	juvenile	8	-1.8729	0.66157
Macaca	k16	juvenile	1	-3.2094	-1.3682
Macaca	k16	juvenile	2	-4.0055	-0.26435
Macaca	k16	juvenile	3	-3.5357	-0.22188
Macaca	k16	juvenile	4	-4.3438	-0.70851
Macaca	k16	juvenile	5	-4.043	-1.4013
Macaca	k16	juvenile	6	-3.5423	-0.16938
Macaca	k16	juvenile	7	-4.0156	-0.46429
Macaca	k16	juvenile	8	-3.2889	-0.068768
Macaca	k23	juvenile	1	-1.0137	0.70655
Macaca	k23	juvenile	2	-0.10891	1.2702
Macaca	k23	juvenile	3	-1.9136	-0.6235
Macaca	k23	juvenile	4	-0.7676	1.0081
Macaca	k23	juvenile	5	-2.1115	0.14977
Macaca	k23	juvenile	6	-0.30748	1.7652
Macaca	k23	juvenile	7	0.28225	2.0931
Macaca	k23	juvenile	8	-1.1628	0.59062
Macaca	k24	juvenile	1	-1.2343	-0.42877
Macaca	k24	juvenile	2	-1.0429	0.45656
Macaca	k24	juvenile	3	-2.8866	-0.91092
Macaca	k24	juvenile	4	-0.95465	1.0938
Macaca	k24	juvenile	5	-1.6395	0.49087
Macaca	k24	juvenile	6	-2.9696	-0.95482
Macaca	k24	juvenile	7	-3.812	-1.645
Macaca	k24	juvenile	8	-1.9164	-0.3319
Macaca	k39	juvenile	1	-1.728	3.4701
Macaca	k39	juvenile	2	-1.664	1.432
Macaca	k39	juvenile	3	-3.2334	1.6538
Macaca	k39	juvenile	4	-0.085598	4.9962
Macaca	k39	juvenile	5	-0.91056	2.844
Macaca	k39	juvenile	6	-2.3809	1.8801
Macaca	k39	juvenile	7	-2.1448	1.6054
Macaca	k39	juvenile	8	-3.0874	0.86871
Macaca	k49	juvenile	1	-1.9492	3.2533
Macaca	k49	juvenile	2	-3.4096	1.5179
Macaca	k49	juvenile	3	-4.4749	-0.62481
Macaca	k49	juvenile	4	-2.2189	1.2071
Macaca	k49	juvenile	5	-2.6162	1.052
Macaca	k49	juvenile	6	-0.59193	4.4126
Macaca	k49	juvenile	7	-1.9924	2.2914
Macaca	k49	juvenile	8	-2.5488	2.6456
Macaca	l10	juvenile	1	-1.3523	0.52101
Macaca	l10	juvenile	2	-1.8221	0.15354
Macaca	l10	juvenile	3	-1.6502	0.15261
Macaca	l10	juvenile	4	-2.6914	0.059362
Macaca	l10	juvenile	5	-2.0551	1.1565
Macaca	l10	juvenile	6	-0.15653	1.4542
Macaca	l10	juvenile	7	-0.8806	0.9191
Macaca	l10	juvenile	8	-2.0804	0.66253
Macaca	l14	juvenile	1	-4.4992	-2.2743
Macaca	l14	juvenile	2	-1.9992	0.19086
Macaca	l14	juvenile	3	-3.6401	-1.2228
Macaca	l14	juvenile	4	-3.8237	-0.92637
Macaca	l14	juvenile	5	-3.1157	-0.86644
Macaca	l14	juvenile	6	-3.1544	-0.65277
Macaca	l14	juvenile	7	-3.9641	-1.1292
Macaca	l14	juvenile	8	-3.7399	-2.7756
Macaca	l59	juvenile	1	-0.43356	2.6723
Macaca	l59	juvenile	2	-0.29719	3.2432
Macaca	l59	juvenile	3	-1.5121	2.0421
Macaca	l59	juvenile	4	-1.13	0.97063
Macaca	l59	juvenile	5	-0.79471	1.3264
Macaca	l59	juvenile	6	-1.1524	1.0755
Macaca	l59	juvenile	7	-1.7181	-0.18629
Macaca	l59	juvenile	8	-0.90476	2.2644
Macaca	l72	juvenile	1	-2.2269	-1.6273
Macaca	l72	juvenile	2	-1.2947	-2.8426
Macaca	l72	juvenile	3	-3.7648	-0.8375
Macaca	l72	juvenile	4	-3.0521	-0.098114
Macaca	l72	juvenile	5	-1.474	0.40977
Macaca	l72	juvenile	6	-3.447	-1.5423
Macaca	l72	juvenile	7	-2.991	-0.29322
Macaca	l72	juvenile	8	-2.6201	-1.3828
Erinaceus	rm3	juvenile	1	-3.8508	0.89639
Erinaceus	rm3	juvenile	2	-2.4649	0.45515
Erinaceus	rm3	juvenile	3	-1.7368	-1.3483
Erinaceus	rm3	juvenile	4	-3.189	0.44417
Erinaceus	rm3	juvenile	5	-2.3253	0.17194
Erinaceus	scout 2	juvenile	1	0.15251	-0.60912
Erinaceus	scout 2	juvenile	2	-2.9298	-1.0614
Erinaceus	scout 2	juvenile	3	0.97142	-2.4159
Erinaceus	scout 2	juvenile	4	-3.9518	-0.04266
Erinaceus	scout 2	juvenile	5	-1.0496	-1.9265
Erinaceus	scout 3	juvenile	1	-1.6938	-0.15287
Erinaceus	scout 3	juvenile	2	-1.8046	0.8593
Erinaceus	scout 3	juvenile	3	0.93791	-0.41347
Erinaceus	scout 3	juvenile	4	-2.4418	-0.25233
Erinaceus	scout 3	juvenile	5	-1.7427	-1.486
Erinaceus	scout 4	juvenile	1	-0.89673	-1.2918
Erinaceus	scout 4	juvenile	2	-0.23826	-2.4211
Erinaceus	scout 4	juvenile	3	0.084756	-1.7494
Erinaceus	scout 4	juvenile	4	1.0981	-3.4539
Erinaceus	scout 4	juvenile	5	0.88519	-3.712
Erinaceus	rm3	juvenile	1	-2.1439	1.6202
Erinaceus	rm3	juvenile	2	-2.1514	0.9823
Erinaceus	rm3	juvenile	3	-0.047411	2.2807
Erinaceus	rm3	juvenile	4	-2.3373	1.3377
Erinaceus	rm3	juvenile	5	-0.915	1.6886
Erinaceus	scout 2	juvenile	1	2.403	1.898
Erinaceus	scout 2	juvenile	2	0.25774	0.48134
Erinaceus	scout 2	juvenile	3	4.9146	0.5425
Erinaceus	scout 2	juvenile	4	2.0758	0.26536
Erinaceus	scout 2	juvenile	5	2.3523	0.28437
Erinaceus	scout 3	juvenile	1	0.61284	1.2977
Erinaceus	scout 3	juvenile	2	0.20121	3.9763
Erinaceus	scout 3	juvenile	3	2.9399	0.54172
Erinaceus	scout 3	juvenile	4	2.4951	0.55058
Erinaceus	scout 3	juvenile	5	2.7752	0.64544
Erinaceus	scout 4	juvenile	1	1.8862	1.0341
Erinaceus	scout 4	juvenile	2	1.2536	0.20077
Erinaceus	scout 4	juvenile	3	1.9639	0.51472
Erinaceus	scout 4	juvenile	4	3.4023	-0.082856
Erinaceus	scout 4	juvenile	5	4.2471	-0.54984
Rangifer	45516_22	juvenile	1	-4.3476	1.0474
Rangifer	455490_22	juvenile	1	-1.9308	0.22176
Rangifer	455599_22	juvenile	1	-3.7817	0.29067
Rangifer	455694_22	juvenile	1	-2.8848	-2.205
Rangifer	R-10	juvenile	1	-2.2849	-0.12373
Rangifer	S-28	juvenile	1	-0.27965	-1.5379
Rangifer	45516_22	adult	1	1.7145	1.2208
Rangifer	455490_22	adult	1	0.83951	-0.131
Rangifer	455599_22	adult	1	-0.27886	1.6462
Rangifer	455694_22	adult	1	2.9623	0.11309
Rangifer	R-10	adult	1	4.209	-0.23526
Rangifer	S-28	adult	1	6.0631	-0.30703
Cervus	295204_21	juvenile	1	-3.3271	0.28779
Cervus	295360_21	juvenile	1	-3.4488	0.19562
Cervus	295527_21	juvenile	1	-2.7613	6.6497e-05
Cervus	295534_21	juvenile	1	-3.7057	-0.71779
Cervus	H-37	juvenile	1	-2.0719	-0.32403
Cervus	H-38	juvenile	1	-3.5327	-0.844
Cervus	295204_21	adult	1	3.2878	-0.74684
Cervus	295360_21	adult	1	2.1772	0.72933
Cervus	295527_21	adult	1	5.3017	-0.6897
Cervus	295534_21	adult	1	2.6268	-0.21833
Cervus	H-37	adult	1	5.0809	-0.095837
Cervus	H-38	adult	1	0.37304	2.4237
Alces	041968_19	juvenile	1	0.16245	-1.3959
Alces	120078_19	juvenile	1	-0.52215	-1.2934
Alces	179656_19	juvenile	1	-1.9476	-2.4578
Alces	179701_19	juvenile	1	-4.7853	0.45755
Alces	E-4	juvenile	1	-4.847	0.3216
Alces	E-4	juvenile	2	-3.0962	2.4462
Alces	041968_19	adult	1	2.4258	-1.7014
Alces	120078_19	adult	1	2.2171	-1.0022
Alces	179656_19	adult	1	2.4258	-1.7014
Alces	179701_19	adult	1	3.3568	2.1835
Alces	E-4	adult	1	2.8655	1.7883
Alces	E-4	adult	2	1.7448	2.3551

## Sheet: Figure S2
Order	taxon	Lifespan (years)	msSMR
Mammalia	Acinonyx jubatus	12	0.213714		data sourced from Newham et al. (2020)
Mammalia	Acomys cahirinus	1.6	1.15836		for references see Newham et al. (2020) Supplement Data 3.
Mammalia	Acomys russatus	3	0.836804
Mammalia	Ailurus fulgens	14	0.21163		Newham, E. et al. Reptile–like physiology in Early Jurassic stem–mammals. Nat. Commun. 11, 5121 (2020).
Mammalia	antechinomys laniger	3.3	1.23667
Mammalia	antechinus flavipes	3.5	1.32274
Mammalia	antechinus stuartii	2	1.83023
Mammalia	antechinus swainsoni	2	1.15503
Mammalia	Aotus trivirgatus	20	0.514634
Mammalia	Aplodontia rufa	10	0.44
Mammalia	Apodemus sylvaticus	1	2.07038
Mammalia	Baiomys taylori	1.1	2.91862
Mammalia	bettongia penicillata	6	0.599055
Mammalia	Burramys parvus	4	1.01016
Mammalia	Canis latrans	14.5	0.29792
Mammalia	Canis mesomelas	10	0.376585
Mammalia	Cavia porcellus	14.8	0.496192
Mammalia	Cercartetus nanus	5	1.19065
Mammalia	Chinchilla lanigera	11.3	0.596112
Mammalia	Ctenomys talarum	2	1.10266
Mammalia	Cynomys ludovicianus	8	0.434666
Mammalia	Dasycercus cristicauda	7	0.63126
Mammalia	Dasypus novemcinctus	15	0.353974
Mammalia	Dasyuroides byrnei	4	1.04673
Mammalia	Dasyurus geoffroii	5	0.516319
Mammalia	Dasyurus hallucatus	3	0.528785
Mammalia	Didelphis marsupialis	2	0.625338
Mammalia	Didelphis virginiana	3	0.39991
Mammalia	Dipodomys merriami	4	1.25224
Mammalia	Dipodomys ordii	2	1.90914
Mammalia	Elephantulus myurus	1.1	1.18472
Mammalia	Elephantulus rufescens	1.6	1.15353
Mammalia	Eligmodontia typus	0.7	2.01761
Mammalia	Erinaceus europaeus	7	0.680484
Mammalia	Erinaceus europaeus	7	0.420571
Mammalia	Galago senegalensis	16	0.725026
Mammalia	Galea musteloides	1.3	0.881412
Mammalia	Galerella sanguinea	10	0.734695
Mammalia	Geomys bursaris	4	0.954558
Mammalia	Georychus capensis	3	0.699864
Mammalia	Gerbillus gerbillus	2.25	1.55331
Mammalia	Gerbillus pyramidum	2.25	2.67676
Mammalia	Herpestes auropunctatus	6.75	0.550196
Mammalia	Isoodon macrourus	2	0.459723
Mammalia	isoodon obesulus	3.5	0.47365
Mammalia	Lutreolina crassicaudata	3	0.627701
Mammalia	Macrotis lagotis	7.2	0.492324
Mammalia	marmosa robinsoni	2	1.20975
Mammalia	Martes americana	13	0.61871
Mammalia	Meriones unguiculatus	3	1.41861
Mammalia	Metachirus nudicaudatus	2	0.831829
Mammalia	Micromys minutus	1	2.77342
Mammalia	Microtus agrestis	1.66	2.65141
Mammalia	Microtus arvalis	1.66	2.5
Mammalia	Microtus guentheri	0.5	1.77411
Mammalia	Microtus ochrogaster	1	1.65198
Mammalia	Microtus pennsylvanicus	1	1.86635
Mammalia	Monodelphis brevicaudata	1	0.968364
Mammalia	Muscardinus avellanarius	4	3.36447
Mammalia	Mustela erminea	4.5	1.11429
Mammalia	Mustela vison	10	0.667314
Mammalia	Nannospalax spp.	4.5	0.75809
Mammalia	Napaeozapus insignis	4	1.99606
Mammalia	Nycticebus coucang	14	0.317669
Mammalia	Ochrotomys nuttalli	2.5	1.64344
Mammalia	Octodon degus	4	0.755021
Mammalia	Ondatra zibethicus	3	0.680959
Mammalia	Ornithorhynchus anatinus	17	0.292081
Mammalia	Orycteropus afer	23	0.183808
Mammalia	Otomys irroratus	2	0.867129
Mammalia	Panthera leo	15	0.174798
Mammalia	Panthera tigris	26	0.183231
Mammalia	Perameles gunni	3	0.807548
Mammalia	Perameles nasuta	3	0.59636
Mammalia	Perodicticus potto	10	0.326163
Mammalia	Perognathus longimembris	4.3	1.5759
Mammalia	Peromyscus leucopus	2.1	2.14473
Mammalia	Peromyscus maniculatus	2	2.09024
Mammalia	Phascogale tapoatafa	3.5	0.880342
Mammalia	Phascolarctos cinereus	13	0.272422
Mammalia	Phenacomys intermedius	4	3.16253
Mammalia	Philander opossum	2.5	0.564931
Mammalia	Planigale tenuirostris	3	2.28324
Mammalia	Potorous tridactylus	7	0.363698
Mammalia	Priodontes maximus	15	0.105594
Mammalia	Procavia capensis	8.5	0.304954
Mammalia	Procyon lotor	16	0.315
Mammalia	Proechimys semispinosus	4.4	0.636466
Mammalia	Pseudocheirus peregrinus	5	0.500079
Mammalia	Rattus fuscipes	3.8	1.17495
Mammalia	Rattus lutreolus	2.4	0.663439
Mammalia	Reithrodontomys megalotis	1.5	2.83023
Mammalia	Rhabdomys pumilio	1.6	0.898228
Mammalia	Sarcophilus harrisii	7	0.289608
Mammalia	Scalopus aquaticus	3	1.73389
Mammalia	Sciurus carolinensis	12.5	0.781355
Mammalia	Sigmodon hispidus	2.5	1.42878
Mammalia	Sminthopsis crassicaudata	1.3	2.05245
Mammalia	Spalax ehrenbergi	3	1.22213
Mammalia	Spermophilus citellus	6	1.0004
Mammalia	Spermophilus lateralis	7	1.08477
Mammalia	Spermophilus spp.	11	0.52119
Mammalia	Suricata suricata	15	0.435136
Mammalia	Tachyglossus aculeatus	48	0.215485
Mammalia	Tamias minimus	0.66	1.63595
Mammalia	Tamias striatus	3	1.01415
Mammalia	Tamiasciurus hudsonicus	7	1.08383
Mammalia	Tarsipes rostratus	1.5	3.35166
Mammalia	Taxidea taxus	14	0.3
Mammalia	Thomomys bottae	4.5	1.03296
Mammalia	Thomomys talpoides	1.6	1.60204
Mammalia	Tolypeutes matacus	15	0.303519
Mammalia	Trichosurus vulpecula	10	0.448732
Mammalia	Tupaia glis	4	0.842781
Mammalia	Vulpes vulpes	15	0.511601
Mammalia	Xerospermophilus mohavensis	5	0.521194
Mammalia	Zapus hudsonicus	3	1.47048
Reptilia	Acanthodactylus boskianus	9	0.714478
Reptilia	Acanthodactylus erythrurus	2.1	0.542366
Reptilia	Acanthodactylus pardalis	4	0.761218
Reptilia	Acontias meleagris	3.9	0.175981
Reptilia	Alligator mississippiensis	73.1	0.000800067
Reptilia	Amblyrhynchus cristatus	28	0.00875118
Reptilia	Amphibolurus muricatus	9.9	0.130592
Reptilia	Anolis acutus	1.6	0.516
Reptilia	Anolis carolinensis	7.1	0.196366
Reptilia	Anolis limifrons	1	0.284357
Reptilia	Blanus cinereus	0.7	0.454167
Reptilia	Boa constrictor	40.4	0.00775538
Reptilia	Chalcides ocellatus	8.9	0.231641
Reptilia	Chelydra serpentina	47	0.0188
Reptilia	Cnemidophorus murinus	5	0.153868
Reptilia	Cnemidophorus tigris	7.8	0.205385
Reptilia	Coluber constrictor	10	0.083626
Reptilia	Crotaphytus collaris	10	0.355023
Reptilia	Ctenotus labillarderi	7	0.111236
Reptilia	Diadophis punctatus	10	0.0804054
Reptilia	Egernia cunninghami	20	0.10901
Reptilia	Gerrhonotus multicarinatus	5	0.313089
Reptilia	Hemidactylus frenatus	4	0.203736
Reptilia	Klauberina riversiana	9.9	0.115789
Reptilia	Lacerta agilis	12	0.749426
Reptilia	Lacerta viridis	10	0.0472522
Reptilia	Lacerta vivipara	12	0.206079
Reptilia	Natrix natrix	9	0.267137
Reptilia	Phrynosoma m'calli	9	0.331164
Reptilia	Physignathus lesuerii	6	0.159921
Reptilia	Podarcis erhardii	5	0.112261
Reptilia	Podarcis gaigeae	5	0.15755
Reptilia	Podarcis muralis	5	0.770197
Reptilia	Ptyodactylus hasselquistii	3.4	0.298209
Reptilia	Python molurus	15.8	0.0237783
Reptilia	Python regius	8.7	0.0464539
Reptilia	Python reticulus	21.3	0.0469468
Reptilia	Python sebae	18	0.0352549
Reptilia	Sauromalus obesus	39	0.145533
Reptilia	Sceloporus graciosus	8	0.329883
Reptilia	Sceloporus occidentalis	5	0.0723353
Reptilia	Sceloporus olivaceus	3.8	0.684823
Reptilia	Sceloporus undulatus	4	0.368421
Reptilia	Sceloporus variabilis	1.5	1.69172
Reptilia	Scincella lateralis	4	0.157564
Reptilia	Sphenodon punctatus	91	0.0994419
Reptilia	Thamnophis proximus	9	0.338065
Reptilia	Tiliqua rugosa	20.8	0.155093
Reptilia	Tiliqua scincoides	30	0.157059
Reptilia	Uromastyx aegyptia	33	0.012206
Reptilia	Urosaurus graciosus	5	2.07407
Reptilia	Uta stansburiana	4.8	2.22345
Reptilia	Varanus gouldi	7.8	0.0867166
Reptilia	Vipera berus	19	0.286755
Reptilia	Xantusia vigilis	11	0.0590832
Mammaliaformes	Morganucodon (mammal estimate)	14	0.36
Mammaliaformes	Morganucodon (reptile estimate)	14	0.055
Mammaliaformes	Kuehneotherium (mammal estimate)	9	0.46
Mammaliaformes	Kuehneotherium (reptile estimate)	9	0.08
Mammalia	Dryolestes (mammal estimate)	13	0.449775
Mammalia	Dryolestes (reptile estimate)	13	0.0582676
Mammaliaformes	Haldanodon (mammal estimate)	12	0.458389
Mammaliaformes	Haldanodon (reptile estimate)	12	0.0622701
Mammaliaformes	Borealestes (mammal estimate)	10	0.47863
Mammaliaformes	Borealestes (reptile estimate)	10	0.0724436
Mammaliaformes	Krusatodon (mammal estimate)	10	0.47863
Mammaliaformes	Krusatodon (reptile estimate)	10	0.0724436
Mammalia	multituberculate indet. (mammal estimate)	11	0.46794
Mammalia	multituberculate indet. (reptile estimate)	11	0.0669336

## Sheet: Figure S3
Taxon	logged mean body mass	logged mean width of first cementum growth layer group
Erinaceus europaeus	3.02119	1.41562
Macaca mulatta	4.47712	1.53307
Antidorcas marsupialis	4.4624	1.73239
Ursus maritimus	5.54407	2.34242
Ovis aries	5.17609	2.05254
Raphicerus campestris	4.19033	1.58206
Vulpes lagopus	3.716	1.44716
Alces alces	5.51188	2.59756
Cervus elaphus	4.82607	2.19934
Lutra lutra	3.85126	1.46476
Ursus spelaeus	5.47712	2.57634
Macropus robustus	4.47712	1.84042
Canis lupus	4.42529	1.76343
Bison bison	5.78533	2.85476
Spermophilus pygmaeus	2.39794	1.27071
Marmota baibacina	3.72016	1.38091
Ursus arctos	5.11394	2.0728
Urocitellus parryii	3.17609	1.50435
Vulpes vulpes	3.64738	1.43747
Microtus agrestis	1.47712	1.20412
Enhydra lutra	4.38917	1.37767

## Sheet: Figure S5
Taxon	mass-specific growth rate
	year 1	year 2	year 3	year 4	year 5	year 6	year 7	year 8	year 9	year 10	year 11	year 12
Kuehneotherium	5.535	5.14	4.745	4.35	3.955
Morganucodon	5.173	5.07	4.973	4.882	4.797	4.718	4.645	4.578	4.517
Borealestes	5.65569	5.67997	5.65903	5.59336	5.48452	5.3006	5.14845	4.92888
Haldanodon	6.42119	5.98085	5.60711	5.28991	5.02068	4.79218	4.59824	4.43363	4.29393
Krusatodon	5.56613	5.46132	5.33463	5.18767	5.0223	4.84056	4.64462	4.43677
Dryolestes	7.934	7.934	7.93396	7.93135	7.87201	7.31248	6.18306	5.76324	5.68641	5.67213
Dryolestoid indet.	7.94	7.178	5.612
Palaeoxonodon	8.25941	8.1776	7.77072	5.74716
Phascolotherium	10.8173	10.1013	9.94437
Multituberculate indet.	11.6879	11.6832	11.6469	11.5047	11.1444	10.5194	9.76489	9.09583	8.61531	8.30692
Erinaceus europaeus	23.6461	19.4443	14.23	10.7803	7.92548
Macropus robustus	25.7349	16.7231	15.1437	16.5373	13.7501	13.4714
Macropus fuliginosus	27.5648	18.7573	15.4485
Macropus rufus	19.8583	13.0483	11.8992	11.2492	10.5425	10.2008
Ursus maritimus	26.3072	26.6736	24.2778	22.2891	20.9749	22.132	18.5674	13.9125	14.8894	12.5867	12.2378	11.0602
Macaca mulatta	15.7591	15.2478	14.8555	12.6321	11.4734	10.9885	10.2809	9.94892	9.48983	8.85002
Canis lupus	22.7509	12.258
Enhydra lutra	19.6199	22.699	18.8064	10.5389	8.78715	9.019	9.26305	8.20549	8.04279
Lutra lutra	18.1927	16.2388	15.738	10.1965	7.47904
Ursus arctos	19.0035	20.5116	20.1332	15.8946	14.7593	10.6342	8.74624
Vulpes vulpes	19.2199	14.1621	10.0745	6.54428	7.65908
Bison bison	20.8991	21.3882	12.3731	4.59883	4.74483	4.59883
Alces alces	25.3144	25.4104	22.341	20.0629	19.3515
Cervus elaphus	38.1698	21.7984	15.1654	11.4871	11.4871
Rangifer tarandus	19.4538	17.9222	20.1396	17.1907	14.3103
Marmota baibacina	16.2156	15.4372	16.5399	9.85908	10.1185
Microtus agrestis	19.0262
Mus musculus	16.02
Spermophilus pygmaeus	19.7057	13.7668	9.84485
Urocitellus Parryii	27.5453	13.8995	13.519	13.2907	16.5881

## Sheet: Figure S7
clade	taxon	specimen	slice	age group		PC1 score	PC2 score
Docodonta	borealestes	NHMUK PV M 36541	1	juvenile	16	4.2266	-0.59411
Docodonta	borealestes	NHMUK PV M 36541	2	juvenile	17	3.392	0.14175
Docodonta	borealestes	NHMUK PV M 36541	3	juvenile	18	3.9777	-0.33119
Docodonta	borealestes	NHMUK PV M 36541	4	juvenile	19	4.3144	-0.54122
Docodonta	borealestes	NHMUK PV M 36541	5	juvenile	20	4.5215	0.417
Docodonta	borealestes	NHMUK PV M 46809	1	juvenile	26	-1.5184	1.9693
Docodonta	borealestes	NHMUK PV M 46809	2	juvenile	27	-1.0878	2.538
Docodonta	borealestes	NHMUK PV M 46809	3	juvenile	28	1.1886	2.2294
Docodonta	borealestes	NHMUK PV M 46809	4	juvenile	29	-1.4537	0.98373
Docodonta	borealestes	NHMUK PV M 46809	5	juvenile	30	0.31593	4.7659
Docodonta	borealestes	NHMUK PV M 36541	1	adult	46	6.4538	-0.22426
Docodonta	borealestes	NHMUK PV M 36541	2	adult	47	6.2746	-0.75623
Docodonta	borealestes	NHMUK PV M 36541	3	adult	48	6.5711	-0.43452
Docodonta	borealestes	NHMUK PV M 36541	4	adult	49	6.7078	-0.31579
Docodonta	borealestes	NHMUK PV M 36541	5	adult	50	6.1949	-1.1953
Docodonta	borealestes	NHMUK PV M 46809	1	adult	56	-1.5352	2.6048
Docodonta	borealestes	NHMUK PV M 46809	2	adult	57	-2.7531	0.72192
Docodonta	borealestes	NHMUK PV M 46809	3	adult	58	-1.613	2.4231
Docodonta	borealestes	NHMUK PV M 46809	4	adult	59	0.97935	4.61
Docodonta	borealestes	NHMUK PV M 46809	5	adult	60	0.040835	2.3252
Docodonta	haldanodon	Gui mam 3171	1	juvenile	1	-0.9226	-1.3656
Docodonta	haldanodon	Gui mam 3171	2	juvenile	2	-1.4301	-0.76636
Docodonta	haldanodon	Gui mam 3171	3	juvenile	3	-1.7296	-0.085335
Docodonta	haldanodon	Gui mam 3171	4	juvenile	4	-1.1816	-0.92309
Docodonta	haldanodon	Gui mam 3171	5	juvenile	5	-1.9421	-0.1494
Docodonta	haldanodon	Gui mam 3207	1	juvenile	6	-1.8097	-1.4032
Docodonta	haldanodon	Gui mam 3207	2	juvenile	7	-1.5689	-0.34115
Docodonta	haldanodon	Gui mam 3207	3	juvenile	8	-0.041276	-0.75993
Docodonta	haldanodon	Gui mam 3207	4	juvenile	9	2.4156	0.11995
Docodonta	haldanodon	Gui mam 3207	5	juvenile	10	-0.62461	-0.34451
Docodonta	haldanodon	Gui mam 3282	1	juvenile	11	-1.0378	-1.1424
Docodonta	haldanodon	Gui mam 3282	2	juvenile	12	0.44082	-1.2035
Docodonta	haldanodon	Gui mam 3282	3	juvenile	13	-2.2944	-0.14202
Docodonta	haldanodon	Gui mam 3282	4	juvenile	14	-1.098	-0.31366
Docodonta	haldanodon	Gui mam 3282	5	juvenile	15	-0.22591	-0.74444
Docodonta	haldanodon	Gui mam 3171	1	adult	31	-0.32363	-0.79098
Docodonta	haldanodon	Gui mam 3171	2	adult	32	-1.5837	-0.32281
Docodonta	haldanodon	Gui mam 3171	3	adult	33	-0.52839	1.3638
Docodonta	haldanodon	Gui mam 3171	4	adult	34	-0.10639	0.09582
Docodonta	haldanodon	Gui mam 3171	5	adult	35	-1.4825	-0.061652
Docodonta	haldanodon	Gui mam 3207	1	adult	36	0.11701	-0.65373
Docodonta	haldanodon	Gui mam 3207	2	adult	37	0.12714	-0.95498
Docodonta	haldanodon	Gui mam 3207	3	adult	38	1.7567	-0.12969
Docodonta	haldanodon	Gui mam 3207	4	adult	39	4.8221	-0.68604
Docodonta	haldanodon	Gui mam 3207	5	adult	40	0.62791	-0.92371
Docodonta	haldanodon	Gui mam 3282	1	adult	41	0.71666	-1.2912
Docodonta	haldanodon	Gui mam 3282	2	adult	42	0.14153	1.6081
Docodonta	haldanodon	Gui mam 3282	3	adult	43	-3.038	-1.3073
Docodonta	haldanodon	Gui mam 3282	4	adult	44	0.039519	0.16015
Docodonta	haldanodon	Gui mam 3282	5	adult	45	-0.70528	-0.67347
Docodonta	krusatodon	NHMUK PV M 46531	1	juvenile	21	-3.152	-0.15546
Docodonta	krusatodon	NHMUK PV M 46531	2	juvenile	22	-4.049	-0.14435
Docodonta	krusatodon	NHMUK PV M 46531	3	juvenile	23	-3.1701	-0.24736
Docodonta	krusatodon	NHMUK PV M 46531	4	juvenile	24	-3.2312	0.072049
Docodonta	krusatodon	NHMUK PV M 46531	5	juvenile	25	-3.8778	-0.034088
Docodonta	krusatodon	NHMUK PV M 46531	1	adult	51	-2.6521	-0.9409
Docodonta	krusatodon	NHMUK PV M 46531	2	adult	52	-3.5128	-1.1336
Docodonta	krusatodon	NHMUK PV M 46531	3	adult	53	-2.9286	-1.6839
Docodonta	krusatodon	NHMUK PV M 46531	4	adult	54	-2.7145	-1.5862
Docodonta	krusatodon	NHMUK PV M 46531	5	adult	55	-3.4402	-1.3513
Cladotheria	dryolestes	Gui mam 1137	1	juvenile	1	-3.6919	1.2443
Cladotheria	dryolestes	Gui mam 1137	2	juvenile	2	-1.7486	0.38143
Cladotheria	dryolestes	Gui mam 1137	3	juvenile	3	-3.329	1.8559
Cladotheria	dryolestes	Gui mam 1137	4	juvenile	4	-4.0217	1.389
Cladotheria	dryolestes	Gui mam 1137	5	juvenile	5	-3.8155	0.45379
Cladotheria	dryolestes	Gui mam 1173	1	juvenile	6	-2.3634	0.064894
Cladotheria	dryolestes	Gui mam 1173	2	juvenile	7	0.27216	-0.30266
Cladotheria	dryolestes	Gui mam 1173	3	juvenile	8	-2.3867	-1.1502
Cladotheria	dryolestes	Gui mam 1173	4	juvenile	9	-3.8538	-0.63328
Cladotheria	dryolestes	Gui mam 1173	5	juvenile	10	-2.3036	-0.2041
Cladotheria	dryolestes	Gui mam 1190	1	juvenile	11	-1.7113	-1.6856
Cladotheria	dryolestes	Gui mam 1190	2	juvenile	12	0.11042	-1.465
Cladotheria	dryolestes	Gui mam 1190	3	juvenile	13	-0.34756	-1.6939
Cladotheria	dryolestes	Gui mam 1190	4	juvenile	14	-0.71787	-0.38952
Cladotheria	dryolestes	Gui mam 1190	5	juvenile	15	-1.4114	-1.7608
Cladotheria	dryolestes	Gui mam 1191	1	juvenile	16	-1.2052	0.087495
Cladotheria	dryolestes	Gui mam 1191	2	juvenile	17	-2.1666	-1.8061
Cladotheria	dryolestes	Gui mam 1191	3	juvenile	18	-2.834	-1.4209
Cladotheria	dryolestes	Gui mam 1191	4	juvenile	19	-1.229	-1.9389
Cladotheria	dryolestes	Gui mam 1191	5	juvenile	20	-3.6502	-1.0297
Cladotheria	dryolestes	Gui mam 1137	1	adult	21	-0.52233	1.9699
Cladotheria	dryolestes	Gui mam 1137	2	adult	22	0.19144	1.6168
Cladotheria	dryolestes	Gui mam 1137	3	adult	23	0.23928	1.083
Cladotheria	dryolestes	Gui mam 1137	4	adult	24	-0.75499	1.6362
Cladotheria	dryolestes	Gui mam 1137	5	adult	25	-0.88161	3.3548
Cladotheria	dryolestes	Gui mam 1173	1	adult	26	1.7701	-0.097056
Cladotheria	dryolestes	Gui mam 1173	2	adult	27	3.0248	-0.47662
Cladotheria	dryolestes	Gui mam 1173	3	adult	28	0.055963	-0.79234
Cladotheria	dryolestes	Gui mam 1173	4	adult	29	0.087391	-0.6285
Cladotheria	dryolestes	Gui mam 1173	5	adult	30	1.5657	0.95525
Cladotheria	dryolestes	Gui mam 1190	1	adult	31	4.5981	-0.69016
Cladotheria	dryolestes	Gui mam 1190	2	adult	32	2.2364	1.1766
Cladotheria	dryolestes	Gui mam 1190	3	adult	33	1.401	0.50619
Cladotheria	dryolestes	Gui mam 1190	4	adult	34	3.3006	0.86869
Cladotheria	dryolestes	Gui mam 1190	5	adult	35	2.8575	0.86323
Cladotheria	dryolestes	Gui mam 1191	1	adult	36	3.258	0.64722
Cladotheria	dryolestes	Gui mam 1191	2	adult	37	5.99	-0.31857
Cladotheria	dryolestes	Gui mam 1191	3	adult	38	4.3009	-0.99904
Cladotheria	dryolestes	Gui mam 1191	4	adult	39	4.8523	-0.10753
Cladotheria	dryolestes	Gui mam 1191	5	adult	40	4.8343	-0.5644
Mammaliaformes	kuehneotherium	NHMUK PV M 20982	1	juvenile		3.3767	0.10388
Mammaliaformes	kuehneotherium	NHMUK PV M 20982	2	juvenile		3.3313	-2.0016
Mammaliaformes	kuehneotherium	NHMUK PV M 20982	3	juvenile		4.0615	-0.90669
Mammaliaformes	kuehneotherium	NHMUK PV M 20982	4	juvenile		-1.1833	0.91404
Mammaliaformes	kuehneotherium	NHMUK PV M 20982	5	juvenile		-1.789	-0.3041
Mammaliaformes	kuehneotherium	NHMUK PV M 27538	1	juvenile		-2.2975	-1.412
Mammaliaformes	kuehneotherium	NHMUK PV M 27538	2	juvenile		-2.8738	-1.3663
Mammaliaformes	kuehneotherium	NHMUK PV M 27538	3	juvenile		-2.1421	-0.36514
Mammaliaformes	kuehneotherium	NHMUK PV M 27538	4	juvenile		-3.7254	-0.82583
Mammaliaformes	kuehneotherium	NHMUK PV M 27538	5	juvenile		-4.017	-0.59473
Mammaliaformes	kuehneotherium	sy141	1	juvenile		-1.3909	1.1413
Mammaliaformes	kuehneotherium	sy141	2	juvenile		-0.49062	0.28905
Mammaliaformes	kuehneotherium	sy141	3	juvenile		0.053371	1.994
Mammaliaformes	kuehneotherium	NHMUK PV M 20982	1	adult		5.0105	-0.61771
Mammaliaformes	kuehneotherium	NHMUK PV M 20982	2	adult		3.9017	-1.602
Mammaliaformes	kuehneotherium	NHMUK PV M 20982	3	adult		5.4054	-0.22555
Mammaliaformes	kuehneotherium	NHMUK PV M 20982	4	adult		-1.105	0.47876
Mammaliaformes	kuehneotherium	NHMUK PV M 20982	5	adult		-0.35448	1.0634
Mammaliaformes	kuehneotherium	NHMUK PV M 27538	1	adult		0.6766	2.5339
Mammaliaformes	kuehneotherium	NHMUK PV M 27538	2	adult		-2.8265	-1.113
Mammaliaformes	kuehneotherium	NHMUK PV M 27538	3	adult		0.78087	-2.2174
Mammaliaformes	kuehneotherium	NHMUK PV M 27538	4	adult		-2.2965	0.78666
Mammaliaformes	kuehneotherium	NHMUK PV M 27538	5	adult		-3.0653	-1.2854
Mammaliaformes	kuehneotherium	sy141	1	adult		0.16969	2.2592
Mammaliaformes	kuehneotherium	sy141	2	adult		1.4809	1.6418
Mammaliaformes	kuehneotherium	sy141	3	adult		1.309	1.6313
Morganucodonta	morganucodon	NHMUK PV M 104127	1	juvenile	1	1.6578	-1.9862
Morganucodonta	morganucodon	NHMUK PV M 104127	2	juvenile	2	1.5675	-1.7458
Morganucodonta	morganucodon	NHMUK PV M 104127	3	juvenile	3	1.1893	3.5843
Morganucodonta	morganucodon	NHMUK PV M 104127	4	juvenile	4	1.4811	0.41153
Morganucodonta	morganucodon	NHMUK PV M 104127	5	juvenile	5	1.393	0.56603
Morganucodonta	morganucodon	NHMUK PV M 104129	1	juvenile	6	-3.719	0.33398
Morganucodonta	morganucodon	NHMUK PV M 104129	2	juvenile	7	-2.7197	-0.45952
Morganucodonta	morganucodon	NHMUK PV M 104129	3	juvenile	8	-3.0213	0.57215
Morganucodonta	morganucodon	NHMUK PV M 104129	4	juvenile	9	-2.5995	-0.36934
Morganucodonta	morganucodon	NHMUK PV M 104129	5	juvenile	10	-3.9035	0.25871
Morganucodonta	morganucodon	NHMUK PV M 104138	1	juvenile	11	2.0743	0.19661
Morganucodonta	morganucodon	NHMUK PV M 104138	2	juvenile	12	1.8543	-1.0827
Morganucodonta	morganucodon	NHMUK PV M 104138	3	juvenile	13	2.4335	-0.89738
Morganucodonta	morganucodon	NHMUK PV M 104138	4	juvenile	14	2.24	0.44355
Morganucodonta	morganucodon	NHMUK PV M 104138	5	juvenile	15	2.5474	-0.90707
Morganucodonta	morganucodon	NHMUK PV M 104127	1	adult	16	1.6136	-1.2951
Morganucodonta	morganucodon	NHMUK PV M 104127	2	adult	17	1.8533	-2.1571
Morganucodonta	morganucodon	NHMUK PV M 104127	3	adult	18	2.1522	0.46497
Morganucodonta	morganucodon	NHMUK PV M 104127	4	adult	19	1.0032	2.9094
Morganucodonta	morganucodon	NHMUK PV M 104127	5	adult	20	1.2241	4.5235
Morganucodonta	morganucodon	NHMUK PV M 104129	1	adult	21	-4.0622	-0.84262
Morganucodonta	morganucodon	NHMUK PV M 104129	2	adult	22	-3.9156	-0.92377
Morganucodonta	morganucodon	NHMUK PV M 104129	3	adult	23	-4.1083	-0.64923
Morganucodonta	morganucodon	NHMUK PV M 104129	4	adult	24	-4.2393	0.49841
Morganucodonta	morganucodon	NHMUK PV M 104129	5	adult	25	-3.2226	0.20243
Morganucodonta	morganucodon	NHMUK PV M 104138	1	adult	26	1.7052	-1.1502
Morganucodonta	morganucodon	NHMUK PV M 104138	2	adult	27	1.7209	0.77728
Morganucodonta	morganucodon	NHMUK PV M 104138	3	adult	28	1.7707	-0.68905
Morganucodonta	morganucodon	NHMUK PV M 104138	4	adult	29	1.961	0.10839
Morganucodonta	morganucodon	NHMUK PV M 104138	5	adult	30	2.0686	-0.69615
Multituberculata	multituberculate	Gui mam 4202	1	juvenile	1	-3.2742	0.69661
Multituberculata	multituberculate	Gui mam 4202	2	juvenile	2	-2.6358	0.48272
Multituberculata	multituberculate	Gui mam 4202	3	juvenile	3	-2.0233	0.42778
Multituberculata	multituberculate	Gui mam 4202	4	juvenile	4	-2.5437	0.55082
Multituberculata	multituberculate	Gui mam 4202	5	juvenile	5	-2.3837	-0.78675
Multituberculata	multituberculate	Gui mam 4201	1	juvenile	6	-2.0859	0.50846
Multituberculata	multituberculate	Gui mam 4201	2	juvenile	7	-3.0716	-0.52787
Multituberculata	multituberculate	Gui mam 4201	3	juvenile	8	-2.8964	-0.23605
Multituberculata	multituberculate	Gui mam 4201	4	juvenile	9	-3.6652	0.41975
Multituberculata	multituberculate	Gui mam 4201	5	juvenile	10	-1.8575	-1.9119
Multituberculata	multituberculate	Gui mam 4209	1	juvenile	11	-3.62	0.49873
Multituberculata	multituberculate	Gui mam 4209	2	juvenile	12	-3.6491	-0.3784
Multituberculata	multituberculate	Gui mam 4209	3	juvenile	13	-3.6472	-0.38093
Multituberculata	multituberculate	Gui mam 4209	4	juvenile	14	-1.3331	-0.019473
Multituberculata	multituberculate	Gui mam 4209	5	juvenile	15	-1.1148	0.37065
Multituberculata	multituberculate	Gui mam 4202	1	adult	16	2.255	-0.41185
Multituberculata	multituberculate	Gui mam 4202	2	adult	17	2.9505	-1.5265
Multituberculata	multituberculate	Gui mam 4202	3	adult	18	3.1565	-1.2856
Multituberculata	multituberculate	Gui mam 4202	4	adult	19	3.0921	-1.7374
Multituberculata	multituberculate	Gui mam 4202	5	adult	20	2.8402	-0.53648
Multituberculata	multituberculate	Gui mam 4201	1	adult	21	3.4871	1.6805
Multituberculata	multituberculate	Gui mam 4201	2	adult	22	2.4855	-0.12308
Multituberculata	multituberculate	Gui mam 4201	3	adult	23	2.1177	-3.5597
Multituberculata	multituberculate	Gui mam 4201	4	adult	24	3.2806	0.32894
Multituberculata	multituberculate	Gui mam 4201	5	adult	25	2.9021	0.20784
Multituberculata	multituberculate	Gui mam 4209	1	adult	26	3.6036	1.1578
Multituberculata	multituberculate	Gui mam 4209	2	adult	27	3.8821	1.7237
Multituberculata	multituberculate	Gui mam 4209	3	adult	28	2.4492	1.1795
Multituberculata	multituberculate	Gui mam 4209	4	adult	29	2.0996	1.93
Multituberculata	multituberculate	Gui mam 4209	5	adult	30	-0.80031	1.2582

## Sheet: Figure S10a
Taxon	Specimen	Origin	age group	PC1 score	PC2 score
Krusatodon	m46531	tomcat	juvenile	-0.525481	-0.277463
Krusatodon	m46531	tomcat	juvenile	-0.804077	0.0713477
Krusatodon	m46531	tomcat	juvenile	-0.510759	0.334088
Krusatodon	m46531	tomcat	juvenile	-1.78482	0.291053
Krusatodon	m46531	tomcat	juvenile	-1.61948	0.611552
Krusatodon	m46531	tomcat	juvenile	-2.65459	1.44507
Krusatodon	m46531	tomcat	juvenile	-2.78935	2.41676
Krusatodon	m46532	tomcat	juvenile	-0.91846	0.747452
Krusatodon	m46533	tomcat	adult	-0.9094	0.736127
Krusatodon	m46533	tomcat	adult	0.0872027	-1.24802
Krusatodon	m46533	tomcat	adult	0.807475	-0.0419026
Krusatodon	m46533	tomcat	adult	0.792752	0.233296
Krusatodon	m46533	tomcat	adult	0.138165	1.93998
Krusatodon	m46533	tomcat	adult	-0.150623	1.22877
Krusatodon	m46533	tomcat	adult	-0.260476	1.58777
Krusatodon	m46533	tomcat	adult	-0.724802	1.77576
Krusatodon	m46809	id 19	juvenile	-0.457531	0.261608
Krusatodon	m46809	id 19	juvenile	-1.3624	0.325028
Krusatodon	m46809	id 19	juvenile	-1.9094	-0.353341
Krusatodon	m46809	id 19	juvenile	-2.36014	-0.728199
Krusatodon	m46809	id 19	juvenile	-1.85164	-1.08494
Krusatodon	m46809	id 19	juvenile	-1.86297	-1.18233
Krusatodon	m46809	id 19	juvenile	-1.15742	-3.00113
Krusatodon	m46809	id 19	juvenile	-0.518686	-1.02945
Krusatodon	m46809	id 19	adult	-0.669309	-3.33749
Krusatodon	m46809	id 19	adult	0.619479	-1.65119
Krusatodon	m46809	id 19	adult	0.314836	-1.41223
Krusatodon	m46809	id 19	adult	0.996602	-0.678369
Krusatodon	m46809	id 19	adult	1.25708	0.645527
Krusatodon	m46809	id 19	adult	1.87769	0.911665
Krusatodon	m46809	id 19	adult	2.10985	0.939977
Krusatodon	m46809	id 19	adult	-1.16082	-2.30804

[truncated: 2 more sheets: Figure S10b, Figure S11]
